# Supplementary material for: Youthful systemic milieu in younger recipients alleviates acute kidney injury via attenuating apoptosis and oxidative stress in a rat kidney transplantation model
Source: PLoS One. 2025 Sep 23;20(9):e0331020. doi: 10.1371/journal.pone.0331020 (PMC12456805; doi:10.1371/journal.pone.0331020)
Supplement: S2 File — (XLSX) [file pone.0331020.s004.xlsx]

## Sheet: 4107533
Sample Name	Block	Column	Row	Name	ID	F532 Median	F532 Mean	B532 Median	B532 Mean	B532 SD	F532 Median - B532	SNR 532	Flags
A1	1	1	1	POS1	POS1	33515	32661	74	441	2541	33441	12.68	0
A1	1	2	1	POS1	POS1	36714	35570	82	400	2371	36632	14.833	0
A1	1	3	1	POS2	POS2	7235	7997	78	86	70	7157	113.014	0
A1	1	4	1	POS2	POS2	10950	9131	78	91	218	10872	41.468	0
A1	1	5	1	POS3	POS3	6122	4744	94	114	327	6028	14.159	0
A1	1	6	1	POS3	POS3	6604	5104	98	118	327	6506	15.248	0
A1	1	7	1	Neg	Neg	76	80	74	79	35	2	0.029	0
A1	1	8	1	Neg	Neg	74	78	71	76	37	3	0.054	0
A1	1	9	1	A2M	A2M	132	137	72	80	58	60	0.983	0
A1	1	10	1	A2M	A2M	153	160	77	83	39	76	1.974	0
A1	1	11	1	AARE	AARE	180	175	75	80	33	105	2.879	0
A1	1	12	1	AARE	AARE	187	182	77	84	83	110	1.181	0
A1	1	13	1	ABCF1	ABCF1	92	97	70	76	87	22	0.241	0
A1	1	14	1	ABCF1	ABCF1	91	99	73	77	29	18	0.759	0
A1	1	15	1	ACAT1	ACAT1	198	227	84	95	72	114	1.833	0
A1	1	16	1	ACAT1	ACAT1	213	254	82	93	48	131	3.354	0
A1	1	17	1	Activin A	Activin A	138	144	83	96	449	55	0.107	0
A1	1	18	1	Activin A	Activin A	212	224	115	123	53	97	1.906	0
A1	1	19	1	ADAMTS10	ADAMTS10	137	141	79	85	39	58	1.436	0
A1	1	20	1	ADAMTS10	ADAMTS10	138	143	76	81	34	62	1.824	0
A1	1	21	1	ADAMTS15	ADAMTS15	118	122	97	100	38	21	0.579	0
A1	1	22	1	ADAMTS15	ADAMTS15	127	131	101	105	39	26	0.667	0
A1	1	23	1	ADAMTSL2	ADAMTSL2	137	142	105	111	148	32	0.209	0
A1	1	24	1	ADAMTSL2	ADAMTSL2	112	117	92	98	70	20	0.271	0
A1	1	25	1	Aggrecan	Aggrecan	132	133	73	77	38	59	1.474	0
A1	1	26	1	Aggrecan	Aggrecan	154	156	78	86	40	76	1.75	0
A1	1	27	1	AHCY	AHCY	91	94	75	84	42	16	0.238	0
A1	1	28	1	AHCY	AHCY	95	100	68	72	29	27	0.966	0
A1	1	29	1	AHSG	AHSG	89	94	68	71	35	21	0.657	0
A1	1	30	1	AHSG	AHSG	92	101	81	88	82	11	0.159	0
A1	1	1	2	Akt2	Akt2	108	115	71	75	39	37	1.026	0
A1	1	2	2	Akt2	Akt2	110	113	76	82	56	34	0.554	0
A1	1	3	2	Albumin	Albumin	248	238	78	83	68	170	2.279	0
A1	1	4	2	Albumin	Albumin	267	264	72	76	60	195	3.133	0
A1	1	5	2	AMPKa1	AMPKa1	198	204	122	126	51	76	1.529	0
A1	1	6	2	AMPKa1	AMPKa1	144	147	80	87	78	64	0.769	0
A1	1	7	2	ANGPTL2	ANGPTL2	200	197	70	75	74	130	1.649	0
A1	1	8	2	ANGPTL2	ANGPTL2	236	232	69	74	37	167	4.27	0
A1	1	9	2	ANGPTL3	ANGPTL3	204	210	69	74	35	135	3.886	0
A1	1	10	2	ANGPTL3	ANGPTL3	169	177	68	72	31	101	3.387	0
A1	1	11	2	ANKRD9	ANKRD9	148	158	74	132	775	74	0.034	0
A1	1	12	2	ANKRD9	ANKRD9	131	138	69	73	28	62	2.321	0
A1	1	13	2	ANXA6	ANXA6	138	138	71	76	40	67	1.55	0
A1	1	14	2	ANXA6	ANXA6	130	135	75	79	32	55	1.75	0
A1	1	15	2	APBA2	APBA2	188	193	126	134	57	62	1.035	0
A1	1	16	2	APBA2	APBA2	180	180	81	86	36	99	2.611	0
A1	1	17	2	ApoA1	ApoA1	144	149	89	96	44	55	1.205	0
A1	1	18	2	ApoA1	ApoA1	155	158	92	99	47	63	1.255	0
A1	1	19	2	ApoA2	ApoA2	114	121	69	73	30	45	1.6	0
A1	1	20	2	ApoA2	ApoA2	119	122	64	68	27	55	2	0
A1	1	21	2	ApoB	ApoB	92	96	70	79	135	22	0.126	0
A1	1	22	2	ApoB	ApoB	93	98	67	73	58	26	0.431	0
A1	1	23	2	ApoE	ApoE	117	118	66	72	34	51	1.353	0
A1	1	24	2	ApoE	ApoE	116	118	63	67	27	53	1.889	0
A1	1	25	2	ARHGAP1	ARHGAP1	94	100	63	71	111	31	0.261	0
A1	1	26	2	ARHGAP1	ARHGAP1	88	91	65	72	41	23	0.463	0
A1	1	27	2	ATG5	ATG5	88	93	60	77	240	28	0.067	0
A1	1	28	2	ATG5	ATG5	84	98	55	60	41	29	0.927	0
A1	1	29	2	ATPG	ATPG	238	272	59	70	163	179	1.239	0
A1	1	30	2	ATPG	ATPG	273	280	64	89	370	209	0.516	0
A1	1	1	3	B3GAT1	B3GAT1	103	107	70	75	66	33	0.485	0
A1	1	2	3	B3GAT1	B3GAT1	118	122	70	76	69	48	0.667	0
A1	1	3	3	B4GalT1	B4GalT1	82	87	74	82	63	8	0.079	0
A1	1	4	3	B4GalT1	B4GalT1	96	101	84	96	55	12	0.091	0
A1	1	5	3	B7-1	B7-1	188	192	116	122	54	72	1.296	0
A1	1	6	3	B7-1	B7-1	136	139	71	76	31	65	2.032	0
A1	1	7	3	B7-H2	B7-H2	162	169	73	78	31	89	2.935	0
A1	1	8	3	B7-H2	B7-H2	185	190	69	74	35	116	3.314	0
A1	1	9	3	BAFF R	BAFF R	190	185	69	74	38	121	2.921	0
A1	1	10	3	BAFF R	BAFF R	208	201	67	71	29	141	4.483	0
A1	1	11	3	Bax	Bax	300	297	73	79	36	227	6.056	0
A1	1	12	3	Bax	Bax	281	280	70	74	33	211	6.242	0
A1	1	13	3	BDNF	BDNF	137	147	71	75	53	66	1.358	0
A1	1	14	3	BDNF	BDNF	149	154	80	85	34	69	2.029	0
A1	1	15	3	beta-NGF	beta-NGF	201	202	127	134	49	74	1.388	0
A1	1	16	3	beta-NGF	beta-NGF	141	147	91	97	39	50	1.282	0
A1	1	17	3	BLAME	BLAME	182	181	76	79	31	106	3.29	0
A1	1	18	3	BLAME	BLAME	147	154	81	85	35	66	1.971	0
A1	1	19	3	BLMH	BLMH	105	110	66	71	29	39	1.345	0
A1	1	20	3	BLMH	BLMH	78	85	55	63	102	23	0.216	0
A1	1	21	3	BMP-1	BMP-1	78	83	56	60	24	22	0.958	0
A1	1	22	3	BMP-1	BMP-1	81	85	61	65	27	20	0.741	0
A1	1	23	3	BMP-15	BMP-15	86	90	58	61	24	28	1.208	0
A1	1	24	3	BMP-15	BMP-15	101	106	59	64	30	42	1.4	0
A1	1	25	3	BMP-9	BMP-9	86	92	56	65	103	30	0.262	0
A1	1	26	3	BMP-9	BMP-9	86	87	57	62	40	29	0.625	0
A1	1	27	3	BNIP2	BNIP2	130	133	55	60	39	75	1.872	0
A1	1	28	3	BNIP2	BNIP2	133	136	51	56	27	82	2.963	0
A1	1	29	3	BOLA2	BOLA2	98	111	58	66	101	40	0.446	0
A1	1	30	3	BOLA2	BOLA2	97	109	57	62	56	40	0.839	0
A1	1	1	4	BTC	BTC	195	197	74	79	67	121	1.761	0
A1	1	2	4	BTC	BTC	180	185	67	75	118	113	0.932	0
A1	1	3	4	BTF3	BTF3	106	110	72	91	335	34	0.057	0
A1	1	4	4	BTF3	BTF3	228	230	157	163	95	71	0.705	0
A1	1	5	4	C1q	C1q	103	106	73	83	43	30	0.535	0
A1	1	6	4	C1q	C1q	105	109	60	63	26	45	1.769	0
A1	1	7	4	C1s	C1s	129	132	66	70	31	63	2	0
A1	1	8	4	C1s	C1s	135	139	70	77	109	65	0.569	0
A1	1	9	4	C3a	C3a	140	157	70	78	83	70	0.952	0
A1	1	10	4	C3a	C3a	127	132	72	80	38	55	1.368	0
A1	1	11	4	C5a	C5a	130	132	73	79	35	57	1.514	0
A1	1	12	4	C5a	C5a	140	142	71	74	29	69	2.345	0
A1	1	13	4	CA1	CA1	151	155	73	78	56	78	1.375	0
A1	1	14	4	CA1	CA1	163	171	71	94	295	92	0.261	0
A1	1	15	4	CA2	CA2	130	136	79	101	275	51	0.127	0
A1	1	16	4	CA2	CA2	161	166	78	84	36	83	2.278	0
A1	1	17	4	CA3	CA3	145	151	73	77	31	72	2.387	0
A1	1	18	4	CA3	CA3	114	119	75	80	36	39	1.083	0
A1	1	19	4	Calbindin D	Calbindin D	142	148	77	83	49	65	1.327	0
A1	1	20	4	Calbindin D	Calbindin D	111	113	59	63	27	52	1.852	0
A1	1	21	4	Cardiotrophin-1	Cardiotrophin-1	141	150	55	58	25	86	3.68	0
A1	1	22	4	Cardiotrophin-1	Cardiotrophin-1	147	155	58	61	26	89	3.615	0
A1	1	23	4	Cathepsin A	Cathepsin A	113	116	54	58	25	59	2.32	0
A1	1	24	4	Cathepsin A	Cathepsin A	121	122	52	57	75	69	0.867	0
A1	1	25	4	CCL28	CCL28	77	81	51	55	45	26	0.578	0
A1	1	26	4	CCL28	CCL28	86	90	54	58	35	32	0.914	0
A1	1	27	4	CCR3	CCR3	114	133	56	72	189	58	0.323	0
A1	1	28	4	CCR3	CCR3	123	144	53	58	47	70	1.83	0
A1	1	29	4	CCR4	CCR4	169	315	58	66	92	111	2.707	0
A1	1	30	4	CCR4	CCR4	219	358	57	65	177	162	1.655	0
A1	1	1	5	CCT3	CCT3	198	195	71	114	600	127	0.135	0
A1	1	2	5	CCT3	CCT3	204	202	65	72	110	139	1.182	0
A1	1	3	5	CD133	CD133	136	139	73	81	44	63	1.318	0
A1	1	4	5	CD133	CD133	215	217	156	162	62	59	0.887	0
A1	1	5	5	CD23	CD23	223	224	119	126	66	104	1.485	0
A1	1	6	5	CD23	CD23	142	142	60	63	25	82	3.16	0
A1	1	7	5	CD24	CD24	135	139	65	70	60	70	1.15	0
A1	1	8	5	CD24	CD24	133	137	72	79	87	61	0.667	0
A1	1	9	5	CD2AP	CD2AP	114	119	81	91	46	33	0.609	0
A1	1	10	5	CD2AP	CD2AP	154	159	79	89	45	75	1.556	0
A1	1	11	5	CD30	CD30	138	145	73	76	29	65	2.379	0
A1	1	12	5	CD30	CD30	127	134	70	74	28	57	2.143	0
A1	1	13	5	CD40 Ligand	CD40 Ligand	180	179	68	72	28	112	3.821	0
A1	1	14	5	CD40 Ligand	CD40 Ligand	181	180	66	70	27	115	4.074	0
A1	1	15	5	CD9	CD9	116	118	68	73	33	48	1.364	0
A1	1	16	5	CD9	CD9	116	124	72	76	30	44	1.6	0
A1	1	17	5	CD90	CD90	98	101	64	68	29	34	1.138	0
A1	1	18	5	CD90	CD90	109	112	63	67	29	46	1.552	0
A1	1	19	5	CDC14	CDC14	147	148	70	77	36	77	1.972	0
A1	1	20	5	CDC14	CDC14	124	130	62	66	30	62	2.133	0
A1	1	21	5	CFH	CFH	102	104	56	59	24	46	1.875	0
A1	1	22	5	CFH	CFH	102	106	54	57	23	48	2.13	0
A1	1	23	5	CFI	CFI	89	96	48	52	22	41	2	0
A1	1	24	5	CFI	CFI	78	84	47	51	24	31	1.375	0
A1	1	25	5	CFL1	CFL1	101	106	50	53	24	51	2.208	0
A1	1	26	5	CFL1	CFL1	112	118	50	54	23	62	2.783	0
A1	1	27	5	CGA	CGA	179	194	51	55	28	128	4.964	0
A1	1	28	5	CGA	CGA	197	211	52	57	40	145	3.85	0
A1	1	29	5	CHCHD3	CHCHD3	508	530	60	67	89	448	5.202	0
A1	1	30	5	CHCHD3	CHCHD3	526	523	63	72	176	463	2.563	0
A1	1	1	6	Chemerin	Chemerin	153	156	62	67	31	91	2.871	0
A1	1	2	6	Chemerin	Chemerin	171	171	61	65	31	110	3.419	0
A1	1	3	6	CHGB	CHGB	186	196	80	90	47	106	2.255	0
A1	1	4	6	CHGB	CHGB	278	288	146	158	205	132	0.634	0
A1	1	5	6	Chk1	Chk1	195	201	120	129	54	75	1.333	0
A1	1	6	6	Chk1	Chk1	99	105	64	70	32	35	1.094	0
A1	1	7	6	Chymase	Chymase	126	130	57	62	45	69	1.511	0
A1	1	8	6	Chymase	Chymase	139	137	66	72	63	73	1.032	0
A1	1	9	6	CINC-2	CINC-2	177	181	80	89	43	97	2.14	0
A1	1	10	6	CINC-2	CINC-2	198	201	87	92	41	111	2.659	0
A1	1	11	6	CINC-3	CINC-3	151	157	70	75	33	81	2.485	0
A1	1	12	6	CINC-3	CINC-3	176	177	64	68	33	112	3.303	0
A1	1	13	6	Cingulin	Cingulin	204	207	62	67	32	142	4.375	0
A1	1	14	6	Cingulin	Cingulin	197	200	61	68	137	136	0.964	0
A1	1	15	6	CIP29	CIP29	76	89	62	69	115	14	0.174	0
A1	1	16	6	CIP29	CIP29	89	100	66	70	34	23	0.882	0
A1	1	17	6	Claudin-3	Claudin-3	118	121	63	68	34	55	1.559	0
A1	1	18	6	Claudin-3	Claudin-3	112	113	60	81	706	52	0.045	0
A1	1	19	6	Claudin-4	Claudin-4	118	121	67	74	37	51	1.27	0
A1	1	20	6	Claudin-4	Claudin-4	106	110	60	65	28	46	1.607	0
A1	1	21	6	CNPY2	CNPY2	164	172	54	63	49	110	2.224	0
A1	1	22	6	CNPY2	CNPY2	190	198	49	58	45	141	3.111	0
A1	1	23	6	CNTFR	CNTFR	86	91	44	47	22	42	2	0
A1	1	24	6	CNTFR	CNTFR	90	94	45	49	31	45	1.452	0
A1	1	25	6	COL19A1	COL19A1	269	266	48	56	116	221	1.81	0
A1	1	26	6	COL19A1	COL19A1	340	323	53	59	66	287	4	0
A1	1	27	6	COTL1	COTL1	77	81	52	57	49	25	0.49	0
A1	1	28	6	COTL1	COTL1	80	84	51	57	42	29	0.643	0
A1	1	29	6	CPE	CPE	133	137	54	58	27	79	2.926	0
A1	1	30	6	CPE	CPE	150	162	59	66	51	91	1.882	0
A1	1	1	7	CRADD	CRADD	114	117	55	59	26	59	2.231	0
A1	1	2	7	CRADD	CRADD	123	126	59	63	26	64	2.423	0
A1	1	3	7	CREB	CREB	176	201	99	108	54	77	1.722	0
A1	1	4	7	CREB	CREB	166	169	105	119	182	61	0.275	0
A1	1	5	7	CRF21	CRF21	133	140	84	91	39	49	1.256	0
A1	1	6	7	CRF21	CRF21	159	162	63	67	30	96	3.167	0
A1	1	7	7	CRHBP	CRHBP	176	179	64	69	30	112	3.667	0
A1	1	8	7	CRHBP	CRHBP	153	155	67	77	42	86	1.857	0
A1	1	9	7	CrkRS	CrkRS	95	101	66	75	41	29	0.634	0
A1	1	10	7	CrkRS	CrkRS	90	93	61	64	28	29	1.036	0
A1	1	11	7	CRTAC1	CRTAC1	94	113	60	63	25	34	2	0
A1	1	12	7	CRTAC1	CRTAC1	90	94	59	63	25	31	1.24	0
A1	1	13	7	CRTAM	CRTAM	103	109	59	63	25	44	1.84	0
A1	1	14	7	CRTAM	CRTAM	114	118	61	65	26	53	2.038	0
A1	1	15	7	CRTH-2	CRTH-2	96	98	64	68	28	32	1.071	0
A1	1	16	7	CRTH-2	CRTH-2	112	117	66	69	28	46	1.714	0
A1	1	17	7	Cryptic	Cryptic	145	153	77	83	40	68	1.75	0
A1	1	18	7	Cryptic	Cryptic	169	175	71	78	44	98	2.205	0
A1	1	19	7	CSE1L	CSE1L	148	150	70	77	46	78	1.587	0
A1	1	20	7	CSE1L	CSE1L	99	106	58	68	233	41	0.163	0
A1	1	21	7	CSK	CSK	700	721	49	53	29	651	23.034	0
A1	1	22	7	CSK	CSK	730	809	44	48	29	686	26.241	0
A1	1	23	7	CTNND1	CTNND1	88	108	46	50	23	42	2.522	0
A1	1	24	7	CTNND1	CTNND1	96	125	48	53	24	48	3	0
A1	1	25	7	CXCR2	CXCR2	70	73	47	50	25	23	0.92	0
A1	1	26	7	CXCR2	CXCR2	77	80	49	52	21	28	1.333	0
A1	1	27	7	CXCR4	CXCR4	148	159	48	52	25	100	4.28	0
A1	1	28	7	CXCR4	CXCR4	160	171	49	54	51	111	2.294	0
A1	1	29	7	CXCR7	CXCR7	82	86	51	59	126	31	0.214	0
A1	1	30	7	CXCR7	CXCR7	91	107	56	63	79	35	0.557	0
A1	1	1	8	Cyclin D1	Cyclin D1	100	102	54	57	23	46	1.957	0
A1	1	2	8	Cyclin D1	Cyclin D1	108	110	56	59	25	52	2.04	0
A1	1	3	8	Cyclophilin F	Cyclophilin F	426	473	80	89	45	346	8.533	0
A1	1	4	8	Cyclophilin F	Cyclophilin F	557	589	99	109	52	458	9.231	0
A1	1	5	8	Cystatin A	Cystatin A	120	125	68	75	57	52	0.877	0
A1	1	6	8	Cystatin A	Cystatin A	163	158	60	66	34	103	2.706	0
A1	1	7	8	Cystatin B	Cystatin B	165	173	57	63	96	108	1.146	0
A1	1	8	8	Cystatin B	Cystatin B	207	210	60	68	101	147	1.406	0
A1	1	9	8	Cystatin D	Cystatin D	153	156	64	69	35	89	2.486	0
A1	1	10	8	Cystatin D	Cystatin D	153	156	63	67	27	90	3.296	0
A1	1	11	8	Cystatin E	Cystatin E	123	128	60	64	26	63	2.462	0
A1	1	12	8	Cystatin E	Cystatin E	128	132	58	62	26	70	2.692	0
A1	1	13	8	Cystatin S	Cystatin S	121	123	60	63	25	61	2.4	0
A1	1	14	8	Cystatin S	Cystatin S	120	123	61	65	27	59	2.148	0
A1	1	15	8	DAK	DAK	111	115	67	70	28	44	1.607	0
A1	1	16	8	DAK	DAK	128	133	72	77	31	56	1.806	0
A1	1	17	8	DCI	DCI	118	125	62	66	32	56	1.844	0
A1	1	18	8	DCI	DCI	100	104	59	66	140	41	0.271	0
A1	1	19	8	DCXR	DCXR	149	153	57	61	27	92	3.407	0
A1	1	20	8	DCXR	DCXR	156	163	51	57	93	105	1.14	0
A1	1	21	8	DLL4	DLL4	105	110	46	51	33	59	1.788	0
A1	1	22	8	DLL4	DLL4	108	111	45	48	20	63	3.15	0
A1	1	23	8	DMGDH	DMGDH	110	118	44	48	20	66	3.5	0
A1	1	24	8	DMGDH	DMGDH	128	132	43	46	23	85	3.739	0
A1	1	25	8	DSCAM	DSCAM	84	87	45	49	22	39	1.727	0
A1	1	26	8	DSCAM	DSCAM	83	85	48	52	21	35	1.571	0
A1	1	27	8	DSG1	DSG1	123	124	48	52	25	75	2.88	0
A1	1	28	8	DSG1	DSG1	133	130	49	53	21	84	3.667	0
A1	1	29	8	EDA-A2	EDA-A2	153	157	51	55	34	102	3	0
A1	1	30	8	EDA-A2	EDA-A2	186	182	55	69	388	131	0.291	0
A1	1	1	9	EDAR	EDAR	123	125	59	63	25	64	2.48	0
A1	1	2	9	EDAR	EDAR	126	127	57	60	25	69	2.68	0
A1	1	3	9	eEF2	eEF2	132	134	61	68	87	71	0.759	0
A1	1	4	9	eEF2	eEF2	125	128	66	71	30	59	1.9	0
A1	1	5	9	EG-VEGF	EG-VEGF	144	150	58	61	25	86	3.56	0
A1	1	6	9	EG-VEGF	EG-VEGF	156	163	57	61	26	99	3.923	0
A1	1	7	9	eIF4E	eIF4E	94	102	54	58	25	40	1.76	0
A1	1	8	9	eIF4E	eIF4E	86	89	51	56	50	35	0.66	0
A1	1	9	9	EMAP-II	EMAP-II	85	89	50	53	23	35	1.565	0
A1	1	10	9	EMAP-II	EMAP-II	85	88	48	52	27	37	1.333	0
A1	1	11	9	Endothelin	Endothelin	104	109	47	51	21	57	2.762	0
A1	1	12	9	Endothelin	Endothelin	118	123	48	52	21	70	3.381	0
A1	1	13	9	Eotaxin-2	Eotaxin-2	106	109	49	53	22	57	2.545	0
A1	1	14	9	Eotaxin-2	Eotaxin-2	106	109	47	51	21	59	2.762	0
A1	1	15	9	EphA1	EphA1	93	96	52	55	23	41	1.783	0
A1	1	16	9	EphA1	EphA1	105	108	57	61	25	48	1.88	0
A1	1	17	9	EphA2	EphA2	89	91	55	58	24	34	1.375	0
A1	1	18	9	EphA2	EphA2	81	88	50	54	23	31	1.478	0
A1	1	19	9	EPHX2	EPHX2	278	282	49	53	25	229	9.16	0
A1	1	20	9	EPHX2	EPHX2	330	315	49	52	21	281	12.524	0
A1	1	21	9	Epiregulin	Epiregulin	119	121	48	52	27	71	2.556	0
A1	1	22	9	Epiregulin	Epiregulin	119	120	44	48	20	75	3.6	0
A1	1	23	9	ERRa	ERRa	65	70	43	47	25	22	0.92	0
A1	1	24	9	ERRa	ERRa	65	71	42	46	21	23	1.19	0
A1	1	25	9	E-Selectin	E-Selectin	68	74	43	47	23	25	1.174	0
A1	1	26	9	E-Selectin	E-Selectin	76	82	48	52	50	28	0.6	0
A1	1	27	9	EVC2	EVC2	120	147	48	52	33	72	2.879	0
A1	1	28	9	EVC2	EVC2	172	177	48	51	21	124	6	0
A1	1	29	9	Factor IX	Factor IX	113	143	50	54	25	63	3.56	0
A1	1	30	9	Factor IX	Factor IX	122	168	54	58	23	68	4.783	0
A1	1	1	10	Factor V	Factor V	130	190	70	74	30	60	3.867	0
A1	1	2	10	Factor V	Factor V	116	186	59	63	26	57	4.731	0
A1	1	3	10	Factor VII	Factor VII	130	133	51	55	23	79	3.391	0
A1	1	4	10	Factor VII	Factor VII	137	139	53	57	24	84	3.417	0
A1	1	5	10	Factor XII	Factor XII	142	153	54	57	25	88	3.84	0
A1	1	6	10	Factor XII	Factor XII	180	184	55	59	24	125	5.208	0
A1	1	7	10	FAM3C	FAM3C	103	105	51	54	22	52	2.318	0
A1	1	8	10	FAM3C	FAM3C	106	108	46	50	20	60	2.9	0
A1	1	9	10	Fas	Fas	85	88	45	49	30	40	1.3	0
A1	1	10	10	Fas	Fas	84	89	46	50	26	38	1.5	0
A1	1	11	10	Fas Ligand	Fas Ligand	137	149	46	51	51	91	1.922	0
A1	1	12	10	Fas Ligand	Fas Ligand	157	168	46	50	26	111	4.538	0
A1	1	13	10	FGF-11	FGF-11	166	178	44	48	20	122	6.5	0
A1	1	14	10	FGF-11	FGF-11	192	197	43	46	19	149	7.947	0
A1	1	15	10	FGF-20	FGF-20	114	125	45	48	20	69	3.85	0
A1	1	16	10	FGF-20	FGF-20	122	137	46	49	20	76	4.4	0
A1	1	17	10	FGF-23	FGF-23	66	70	47	50	21	19	0.952	0
A1	1	18	10	FGF-23	FGF-23	64	68	45	49	20	19	0.95	0
A1	1	19	10	FGF-9	FGF-9	110	114	46	50	24	64	2.667	0
A1	1	20	10	FGF-9	FGF-9	119	117	48	51	21	71	3.143	0
A1	1	21	10	FGF-BP	FGF-BP	127	137	46	49	21	81	4.19	0
A1	1	22	10	FGF-BP	FGF-BP	136	143	43	46	19	93	5.105	0
A1	1	23	10	FGFR1	FGFR1	137	141	43	47	19	94	4.947	0
A1	1	24	10	FGFR1	FGFR1	146	148	41	44	18	105	5.778	0
A1	1	25	10	FGFR2	FGFR2	111	116	42	47	100	69	0.69	0
A1	1	26	10	FGFR2	FGFR2	119	124	48	52	99	71	0.727	0
A1	1	27	10	FGFR5	FGFR5	256	280	48	52	22	208	10.364	0
A1	1	28	10	FGFR5	FGFR5	268	297	48	51	20	220	12.3	0
A1	1	29	10	FGG	FGG	305	346	50	54	30	255	9.733	0
A1	1	30	10	FGG	FGG	354	391	53	57	23	301	14.522	0
A1	1	1	11	FH	FH	163	167	62	68	42	101	2.357	0
A1	1	2	11	FH	FH	192	195	58	64	30	134	4.367	0
A1	1	3	11	Fibronectin	Fibronectin	95	100	50	54	22	45	2.091	0
A1	1	4	11	Fibronectin	Fibronectin	92	96	52	55	24	40	1.708	0
A1	1	5	11	Ficolin-2	Ficolin-2	78	82	54	57	23	24	1.087	0
A1	1	6	11	Ficolin-2	Ficolin-2	81	84	52	55	23	29	1.261	0
A1	1	7	11	FLG2	FLG2	82	91	47	51	21	35	1.905	0
A1	1	8	11	FLG2	FLG2	79	90	47	50	21	32	1.905	0
A1	1	9	11	FOXN3	FOXN3	118	122	47	50	21	71	3.429	0
A1	1	10	11	FOXN3	FOXN3	128	132	47	50	21	81	3.905	0
A1	1	11	11	Fractalkine	Fractalkine	62	68	45	49	32	17	0.594	0
A1	1	12	11	Fractalkine	Fractalkine	61	65	42	46	19	19	1	0
A1	1	13	11	Frizzled-1	Frizzled-1	53	75	40	44	18	13	1.722	0
A1	1	14	11	Frizzled-1	Frizzled-1	57	61	39	43	27	18	0.667	0
A1	1	15	11	Frizzled-4	Frizzled-4	67	72	41	45	19	26	1.421	0
A1	1	16	11	Frizzled-4	Frizzled-4	69	72	40	44	19	29	1.474	0
A1	1	17	11	Frizzled-5	Frizzled-5	59	63	41	45	21	18	0.857	0
A1	1	18	11	Frizzled-5	Frizzled-5	58	63	41	45	18	17	1	0
A1	1	19	11	Frizzled-6	Frizzled-6	61	65	43	46	20	18	0.95	0
A1	1	20	11	Frizzled-6	Frizzled-6	66	69	45	49	21	21	0.952	0
A1	1	21	11	Frizzled-7	Frizzled-7	70	73	48	51	22	22	1	0
A1	1	22	11	Frizzled-7	Frizzled-7	66	71	44	48	39	22	0.59	0
A1	1	23	11	FSTL1	FSTL1	66	70	43	47	20	23	1.15	0
A1	1	24	11	FSTL1	FSTL1	65	71	40	44	19	25	1.421	0
A1	1	25	11	Galanin	Galanin	113	116	42	48	119	71	0.571	0
A1	1	26	11	Galanin	Galanin	130	137	48	51	20	82	4.3	0
A1	1	27	11	GASP-1	GASP-1	69	72	50	53	22	19	0.864	0
A1	1	28	11	GASP-1	GASP-1	64	70	48	52	22	16	0.818	0
A1	1	29	11	GASP-2	GASP-2	82	87	52	56	47	30	0.66	0
A1	1	30	11	GASP-2	GASP-2	90	96	56	84	566	34	0.021	0
A1	1	1	12	G-CSF R	G-CSF R	97	103	59	64	26	38	1.5	0
A1	1	2	12	G-CSF R	G-CSF R	92	96	55	60	26	37	1.385	0
A1	1	3	12	GDF-15	GDF-15	144	143	49	53	21	95	4.286	0
A1	1	4	12	GDF-15	GDF-15	150	149	50	53	22	100	4.364	0
A1	1	5	12	GDF-5	GDF-5	125	134	56	60	27	69	2.741	0
A1	1	6	12	GDF-5	GDF-5	128	137	52	55	22	76	3.727	0
A1	1	7	12	GFRA4	GFRA4	118	123	50	54	22	68	3.136	0
A1	1	8	12	GFRA4	GFRA4	127	131	48	51	21	79	3.81	0
A1	1	9	12	GHR	GHR	92	95	45	50	22	47	2.045	0
A1	1	10	12	GHR	GHR	98	100	44	48	22	54	2.364	0
A1	1	11	12	GKN1	GKN1	72	76	42	46	31	30	0.968	0
A1	1	12	12	GKN1	GKN1	71	74	39	43	19	32	1.632	0
A1	1	13	12	GLI-2	GLI-2	67	70	37	41	22	30	1.318	0
A1	1	14	12	GLI-2	GLI-2	65	68	38	41	17	27	1.588	0
A1	1	15	12	GLIPR2	GLIPR2	60	72	39	43	25	21	1.16	0
A1	1	16	12	GLIPR2	GLIPR2	69	76	39	42	17	30	2	0
A1	1	17	12	Glut1	Glut1	81	84	39	43	18	42	2.278	0
A1	1	18	12	Glut1	Glut1	85	88	39	43	18	46	2.5	0
A1	1	19	12	Glut2	Glut2	77	80	41	45	21	36	1.667	0
A1	1	20	12	Glut2	Glut2	90	92	42	45	19	48	2.474	0
A1	1	21	12	Glut4	Glut4	68	81	46	50	20	22	1.55	0
A1	1	22	12	Glut4	Glut4	71	75	45	49	25	26	1.04	0
A1	1	23	12	Glut5	Glut5	67	71	42	45	21	25	1.238	0
A1	1	24	12	Glut5	Glut5	65	69	41	45	65	24	0.369	0
A1	1	25	12	GM2A	GM2A	218	239	42	46	19	176	10.158	0
A1	1	26	12	GM2A	GM2A	245	278	48	51	22	197	10.318	0
A1	1	27	12	GM-CSF	GM-CSF	89	92	49	53	32	40	1.219	0
A1	1	28	12	GM-CSF	GM-CSF	94	99	49	52	21	45	2.238	0
A1	1	29	12	GP2	GP2	101	104	52	56	24	49	2	0
A1	1	30	12	GP2	GP2	108	110	58	69	274	50	0.15	0
A1	1	1	13	gp340	gp340	109	114	57	63	107	52	0.477	0
A1	1	2	13	gp340	gp340	102	106	51	57	107	51	0.458	0
A1	1	3	13	GPD1	GPD1	114	118	48	52	22	66	3	0
A1	1	4	13	GPD1	GPD1	123	127	51	54	22	72	3.318	0
A1	1	5	13	GPR-39	GPR-39	117	117	55	59	24	62	2.417	0
A1	1	6	13	GPR-39	GPR-39	128	129	53	57	24	75	3	0
A1	1	7	13	Granzyme A	Granzyme A	76	80	46	50	30	30	1	0
A1	1	8	13	Granzyme A	Granzyme A	74	77	44	48	20	30	1.45	0
A1	1	9	13	Granzyme M	Granzyme M	138	142	43	46	19	95	5.053	0
A1	1	10	13	Granzyme M	Granzyme M	145	150	42	45	19	103	5.526	0
A1	1	11	13	GRHPR	GRHPR	176	181	40	46	32	136	4.219	0
A1	1	12	13	GRHPR	GRHPR	187	195	38	44	37	149	4.081	0
A1	1	13	13	GRP	GRP	53	66	38	41	28	15	0.893	0
A1	1	14	13	GRP	GRP	59	73	38	42	21	21	1.476	0
A1	1	15	13	GSK-3 beta	GSK-3 beta	62	65	38	42	21	24	1.095	0
A1	1	16	13	GSK-3 beta	GSK-3 beta	66	70	38	42	18	28	1.556	0
A1	1	17	13	GSN	GSN	61	63	38	41	17	23	1.294	0
A1	1	18	13	GSN	GSN	67	71	39	42	17	28	1.706	0
A1	1	19	13	GSR	GSR	112	114	41	44	18	71	3.889	0
A1	1	20	13	GSR	GSR	117	121	41	52	532	76	0.13	0
A1	1	21	13	GSTM1	GSTM1	69	73	43	46	19	26	1.421	0
A1	1	22	13	GSTM1	GSTM1	69	74	45	50	23	24	1.043	0
A1	1	23	13	GSTO1	GSTO1	72	76	42	48	150	30	0.187	0
A1	1	24	13	GSTO1	GSTO1	74	77	40	44	18	34	1.833	0
A1	1	25	13	GULP1	GULP1	64	66	42	45	19	22	1.105	0
A1	1	26	13	GULP1	GULP1	68	72	47	50	32	21	0.688	0
A1	1	27	13	HAI-1	HAI-1	78	81	50	53	23	28	1.217	0
A1	1	28	13	HAI-1	HAI-1	79	83	49	53	24	30	1.25	0
A1	1	29	13	Haptoglobin	Haptoglobin	150	163	51	55	22	99	4.909	0
A1	1	30	13	Haptoglobin	Haptoglobin	168	192	61	71	242	107	0.5	0
A1	1	1	14	HB-EGF	HB-EGF	86	90	58	62	25	28	1.12	0
A1	1	2	14	HB-EGF	HB-EGF	74	78	49	53	22	25	1.136	0
A1	1	3	14	HEG1	HEG1	74	87	50	53	22	24	1.545	0
A1	1	4	14	HEG1	HEG1	83	93	52	55	23	31	1.652	0
A1	1	5	14	Hepassocin	Hepassocin	99	155	54	58	23	45	4.217	0
A1	1	6	14	Hepassocin	Hepassocin	94	98	48	52	22	46	2.091	0
A1	1	7	14	HEXB	HEXB	108	110	43	47	21	65	3	0
A1	1	8	14	HEXB	HEXB	119	117	42	45	19	77	3.789	0
A1	1	9	14	HGFA	HGFA	114	125	42	45	18	72	4.444	0
A1	1	10	14	HGFA	HGFA	113	123	40	44	18	73	4.389	0
A1	1	11	14	Histone H2AY	Histone H2AY	57	60	38	41	17	19	1.118	0
A1	1	12	14	Histone H2AY	Histone H2AY	55	58	37	40	18	18	1	0
A1	1	13	14	hnRNPL	hnRNPL	94	98	37	42	22	57	2.545	0
A1	1	14	14	hnRNPL	hnRNPL	108	114	38	42	17	70	4.235	0
A1	1	15	14	Hoxb3	Hoxb3	109	115	38	43	86	71	0.837	0
A1	1	16	14	Hoxb3	Hoxb3	115	122	38	42	18	77	4.444	0
A1	1	17	14	HOXD11	HOXD11	83	86	38	41	17	45	2.647	0
A1	1	18	14	HOXD11	HOXD11	90	91	39	43	18	51	2.667	0
A1	1	19	14	HSP10	HSP10	73	77	40	43	18	33	1.889	0
A1	1	20	14	HSP10	HSP10	77	79	40	44	22	37	1.591	0
A1	1	21	14	HSP47	HSP47	71	75	42	45	24	29	1.25	0
A1	1	22	14	HSP47	HSP47	77	82	44	49	36	33	0.917	0
A1	1	23	14	HTRA1	HTRA1	54	59	42	46	19	12	0.684	0
A1	1	24	14	HTRA1	HTRA1	54	57	40	44	21	14	0.619	0
A1	1	25	14	HVEM	HVEM	61	66	42	45	19	19	1.105	0
A1	1	26	14	HVEM	HVEM	67	70	47	51	32	20	0.594	0
A1	1	27	14	ICAM-1	ICAM-1	100	103	48	52	23	52	2.217	0
A1	1	28	14	ICAM-1	ICAM-1	103	109	48	53	57	55	0.982	0
A1	1	29	14	ICAM-2	ICAM-2	69	73	53	57	24	16	0.667	0
A1	1	30	14	ICAM-2	ICAM-2	85	89	60	65	29	25	0.828	0
A1	1	1	15	IDE	IDE	797	1160	59	66	64	738	17.094	0
A1	1	2	15	IDE	IDE	918	1382	52	56	29	866	45.724	0
A1	1	3	15	IFN-beta	IFN-beta	70	73	51	58	141	19	0.106	0
A1	1	4	15	IFN-beta	IFN-beta	69	74	54	58	24	15	0.667	0
A1	1	5	15	IFNGR1	IFNGR1	108	111	52	56	23	56	2.391	0
A1	1	6	15	IFNGR1	IFNGR1	106	107	47	51	21	59	2.667	0
A1	1	7	15	IGFBP-2	IGFBP-2	94	96	43	46	20	51	2.5	0
A1	1	8	15	IGFBP-2	IGFBP-2	94	96	42	45	18	52	2.833	0
A1	1	9	15	IGSF4C	IGSF4C	77	81	44	48	20	33	1.65	0
A1	1	10	15	IGSF4C	IGSF4C	67	70	41	45	19	26	1.316	0
A1	1	11	15	IL-1 alpha	IL-1 alpha	497	468	38	42	19	459	22.421	0
A1	1	12	15	IL-1 alpha	IL-1 alpha	583	534	38	41	18	545	27.389	0
A1	1	13	15	IL-1 F10	IL-1 F10	57	61	38	43	34	19	0.529	0
A1	1	14	15	IL-1 F10	IL-1 F10	61	63	38	42	34	23	0.618	0
A1	1	15	15	IL-1 F5	IL-1 F5	75	78	38	44	85	37	0.4	0
A1	1	16	15	IL-1 F5	IL-1 F5	76	79	38	42	18	38	2.056	0
A1	1	17	15	IL-1 F6	IL-1 F6	76	79	38	42	17	38	2.176	0
A1	1	18	15	IL-1 F6	IL-1 F6	78	82	40	43	19	38	2.053	0
A1	1	19	15	IL-1 F9	IL-1 F9	90	94	40	44	18	50	2.778	0
A1	1	20	15	IL-1 F9	IL-1 F9	91	95	41	44	19	50	2.684	0
A1	1	21	15	IL-1 R4	IL-1 R4	106	109	40	44	23	66	2.826	0
A1	1	22	15	IL-1 R4	IL-1 R4	106	107	45	50	32	61	1.781	0
A1	1	23	15	IL-1 R6	IL-1 R6	107	108	43	133	1601	64	-0.016	0
A1	1	24	15	IL-1 R6	IL-1 R6	108	109	42	69	734	66	0.054	0
A1	1	25	15	IL-11	IL-11	111	117	42	45	19	69	3.789	0
A1	1	26	15	IL-11	IL-11	129	138	46	49	21	83	4.238	0
A1	1	27	15	IL-12 p40	IL-12 p40	141	152	48	52	22	93	4.545	0
A1	1	28	15	IL-12 p40	IL-12 p40	150	162	50	54	22	100	4.909	0
A1	1	29	15	IL-12 RB1	IL-12 RB1	173	186	55	59	24	118	5.292	0
A1	1	30	15	IL-12 RB1	IL-12 RB1	191	198	56	61	26	135	5.269	0
A1	1	1	16	IL-13	IL-13	110	112	57	61	28	53	1.821	0
A1	1	2	16	IL-13	IL-13	101	105	51	56	27	50	1.815	0
A1	1	3	16	IL-15	IL-15	105	111	51	55	25	54	2.24	0
A1	1	4	16	IL-15	IL-15	120	126	53	57	24	67	2.875	0
A1	1	5	16	IL-16	IL-16	102	103	50	54	64	52	0.766	0
A1	1	6	16	IL-16	IL-16	100	104	48	51	21	52	2.524	0
A1	1	7	16	IL-17A	IL-17A	149	162	44	47	20	105	5.75	0
A1	1	8	16	IL-17A	IL-17A	173	197	43	47	22	130	6.818	0
A1	1	9	16	IL-17C	IL-17C	72	76	43	47	20	29	1.45	0
A1	1	10	16	IL-17C	IL-17C	69	71	40	43	18	29	1.556	0
A1	1	11	16	IL-17D	IL-17D	61	65	38	42	18	23	1.278	0
A1	1	12	16	IL-17D	IL-17D	64	69	38	42	17	26	1.588	0
A1	1	13	16	IL-19	IL-19	96	98	40	43	18	56	3.056	0
A1	1	14	16	IL-19	IL-19	98	100	39	42	19	59	3.053	0
A1	1	15	16	IL-2 R beta	IL-2 R beta	92	95	38	42	17	54	3.118	0
A1	1	16	16	IL-2 R beta	IL-2 R beta	94	95	38	42	17	56	3.118	0
A1	1	17	16	IL-24	IL-24	89	102	39	43	20	50	2.95	0
A1	1	18	16	IL-24	IL-24	96	98	40	44	19	56	2.842	0
A1	1	19	16	IL-27	IL-27	91	94	42	47	23	49	2.043	0
A1	1	20	16	IL-27	IL-27	87	91	44	48	22	43	1.955	0
A1	1	21	16	IL-28B	IL-28B	103	107	43	50	28	60	2.036	0
A1	1	22	16	IL-28B	IL-28B	114	116	46	53	40	68	1.575	0
A1	1	23	16	IL-3	IL-3	104	107	43	47	20	61	3	0
A1	1	24	16	IL-3	IL-3	111	111	43	48	39	68	1.615	0
A1	1	25	16	IL-3 R beta	IL-3 R beta	87	92	42	46	19	45	2.421	0
A1	1	26	16	IL-3 R beta	IL-3 R beta	85	88	44	48	20	41	2	0
A1	1	27	16	IL-5	IL-5	117	119	49	54	27	68	2.407	0
A1	1	28	16	IL-5	IL-5	121	125	50	56	28	71	2.464	0
A1	1	29	16	IMP2	IMP2	79	83	57	62	31	22	0.677	0
A1	1	30	16	IMP2	IMP2	127	137	57	62	27	70	2.778	0
A1	1	1	17	INSL3	INSL3	151	158	54	58	26	97	3.846	0
A1	1	2	17	INSL3	INSL3	147	155	52	56	25	95	3.96	0
A1	1	3	17	Inuslin	Inuslin	109	110	50	54	24	59	2.333	0
A1	1	4	17	Inuslin	Inuslin	112	112	48	52	23	64	2.609	0
A1	1	5	17	I-TAC	I-TAC	107	145	47	51	21	60	4.476	0
A1	1	6	17	I-TAC	I-TAC	107	108	45	49	21	62	2.81	0
A1	1	7	17	Jak2	Jak2	75	79	43	46	20	32	1.65	0
A1	1	8	17	Jak2	Jak2	75	79	41	45	19	34	1.789	0
A1	1	9	17	Kallikrein 10	Kallikrein 10	82	86	39	43	20	43	2.15	0
A1	1	10	17	Kallikrein 10	Kallikrein 10	84	88	38	41	17	46	2.765	0
A1	1	11	17	Kallikrein 11	Kallikrein 11	73	76	38	41	17	35	2.059	0
A1	1	12	17	Kallikrein 11	Kallikrein 11	77	80	39	42	17	38	2.235	0
A1	1	13	17	Kallikrein 5	Kallikrein 5	127	129	40	43	17	87	5.059	0
A1	1	14	17	Kallikrein 5	Kallikrein 5	139	141	39	43	32	100	3.063	0
A1	1	15	17	Kallikrein 6	Kallikrein 6	79	82	38	41	17	41	2.412	0
A1	1	16	17	Kallikrein 6	Kallikrein 6	80	82	38	42	17	42	2.353	0
A1	1	17	17	KIF5B	KIF5B	97	188	39	43	18	58	8.056	0
A1	1	18	17	KIF5B	KIF5B	94	159	40	43	18	54	6.444	0
A1	1	19	17	LAMA5	LAMA5	87	139	41	45	20	46	4.7	0
A1	1	20	17	LAMA5	LAMA5	81	150	42	45	19	39	5.526	0
A1	1	21	17	LAMP	LAMP	95	97	41	45	19	54	2.737	0
A1	1	22	17	LAMP	LAMP	103	106	43	47	20	60	2.95	0
A1	1	23	17	LASP1	LASP1	62	67	43	47	20	19	1	0
A1	1	24	17	LASP1	LASP1	61	65	43	47	19	18	0.947	0
A1	1	25	17	LBP	LBP	54	58	42	46	19	12	0.632	0
A1	1	26	17	LBP	LBP	58	63	43	46	19	15	0.895	0
A1	1	27	17	Lefty-1	Lefty-1	139	144	47	50	20	92	4.7	0
A1	1	28	17	Lefty-1	Lefty-1	157	159	49	53	21	108	5.048	0
A1	1	29	17	Lefty-A	Lefty-A	104	105	56	60	26	48	1.731	0
A1	1	30	17	Lefty-A	Lefty-A	134	135	50	54	22	84	3.682	0
A1	1	1	18	LHPP	LHPP	76	90	52	55	23	24	1.522	0
A1	1	2	18	LHPP	LHPP	88	98	51	55	23	37	1.87	0
A1	1	3	18	LIX	LIX	107	111	48	52	22	59	2.682	0
A1	1	4	18	LIX	LIX	100	103	47	50	20	53	2.65	0
A1	1	5	18	LPS	LPS	60	72	46	49	20	14	1.15	0
A1	1	6	18	LPS	LPS	60	72	43	47	19	17	1.316	0
A1	1	7	18	LRG1	LRG1	109	118	43	46	20	66	3.6	0
A1	1	8	18	LRG1	LRG1	116	124	41	45	19	75	4.158	0
A1	1	9	18	LRP-6	LRP-6	57	61	39	42	21	18	0.905	0
A1	1	10	18	LRP-6	LRP-6	58	62	38	42	17	20	1.176	0
A1	1	11	18	L-Selectin	L-Selectin	106	109	39	42	17	67	3.941	0
A1	1	12	18	L-Selectin	L-Selectin	120	123	39	43	18	81	4.444	0
A1	1	13	18	LUZP1	LUZP1	215	213	40	43	17	175	10	0
A1	1	14	18	LUZP1	LUZP1	243	236	38	41	17	205	11.471	0
A1	1	15	18	Lymphotactin	Lymphotactin	101	101	37	41	17	64	3.529	0
A1	1	16	18	Lymphotactin	Lymphotactin	109	112	39	42	17	70	4.118	0
A1	1	17	18	MAdCAM-1	MAdCAM-1	93	98	39	43	17	54	3.235	0
A1	1	18	18	MAdCAM-1	MAdCAM-1	99	106	40	43	18	59	3.5	0
A1	1	19	18	MAN1	MAN1	55	66	41	44	18	14	1.222	0
A1	1	20	18	MAN1	MAN1	56	66	41	44	18	15	1.222	0
A1	1	21	18	Mcl-1	Mcl-1	62	67	42	46	20	20	1.05	0
A1	1	22	18	Mcl-1	Mcl-1	63	66	43	47	21	20	0.905	0
A1	1	23	18	MCP-1	MCP-1	140	152	42	46	19	98	5.579	0
A1	1	24	18	MCP-1	MCP-1	161	176	43	49	164	118	0.774	0
A1	1	25	18	MCP-5	MCP-5	83	88	42	45	25	41	1.72	0
A1	1	26	18	MCP-5	MCP-5	100	103	44	47	19	56	2.947	0
A1	1	27	18	MDC	MDC	190	193	46	50	22	144	6.5	0
A1	1	28	18	MDC	MDC	221	229	50	53	23	171	7.652	0
A1	1	29	18	MEP1A	MEP1A	460	417	60	64	29	400	12.172	0
A1	1	30	18	MEP1A	MEP1A	538	485	51	55	26	487	16.538	0
A1	1	1	19	Mesothelin	Mesothelin	103	107	53	57	24	50	2.083	0
A1	1	2	19	Mesothelin	Mesothelin	99	102	50	54	42	49	1.143	0
A1	1	3	19	MICB	MICB	105	109	45	49	22	60	2.727	0
A1	1	4	19	MICB	MICB	104	107	46	50	23	58	2.478	0
A1	1	5	19	MIP-3 alpha	MIP-3 alpha	129	134	44	47	20	85	4.35	0
A1	1	6	19	MIP-3 alpha	MIP-3 alpha	138	143	43	47	20	95	4.8	0
A1	1	7	19	MIS RII	MIS RII	60	63	41	45	19	19	0.947	0
A1	1	8	19	MIS RII	MIS RII	60	63	40	43	19	20	1.053	0
A1	1	9	19	Mitofusin 2	Mitofusin 2	69	74	37	41	19	32	1.737	0
A1	1	10	19	Mitofusin 2	Mitofusin 2	73	76	38	42	19	35	1.789	0
A1	1	11	19	MKK3	MKK3	83	86	39	43	19	44	2.263	0
A1	1	12	19	MKK3	MKK3	87	91	39	43	18	48	2.667	0
A1	1	13	19	MKK4	MKK4	53	58	38	41	17	15	1	0
A1	1	14	19	MKK4	MKK4	52	56	37	53	572	15	0.005	0
A1	1	15	19	MMP-10	MMP-10	83	87	37	40	16	46	2.938	0
A1	1	16	19	MMP-10	MMP-10	87	89	38	41	17	49	2.824	0
A1	1	17	19	MMP-13	MMP-13	86	92	38	42	19	48	2.632	0
A1	1	18	19	MMP-13	MMP-13	104	105	40	43	19	64	3.263	0
A1	1	19	19	MMP-16	MMP-16	54	57	40	43	18	14	0.778	0
A1	1	20	19	MMP-16	MMP-16	54	57	41	44	18	13	0.722	0
A1	1	21	19	MMP-7	MMP-7	75	77	41	45	19	34	1.684	0
A1	1	22	19	MMP-7	MMP-7	75	78	41	45	19	34	1.737	0
A1	1	23	19	MRP 1	MRP 1	81	86	42	46	28	39	1.429	0
A1	1	24	19	MRP 1	MRP 1	88	92	42	46	21	46	2.19	0
A1	1	25	19	Multimerin 2	Multimerin 2	122	129	43	47	26	79	3.154	0
A1	1	26	19	Multimerin 2	Multimerin 2	131	138	44	47	19	87	4.789	0
A1	1	27	19	MuSK	MuSK	106	110	45	49	41	61	1.488	0
A1	1	28	19	MuSK	MuSK	115	121	48	52	21	67	3.286	0
A1	1	29	19	MyBPC3	MyBPC3	82	86	61	66	30	21	0.667	0
A1	1	30	19	MyBPC3	MyBPC3	89	94	51	55	29	38	1.345	0
A1	1	1	20	POS1	POS1	25156	21563	53	56	23	25103	935.087	0
A1	1	2	20	POS1	POS1	26189	22604	51	55	26	26138	867.269	0
A1	1	3	20	POS2	POS2	11448	10188	47	51	21	11401	482.714	0
A1	1	4	20	POS2	POS2	12685	10431	47	51	22	12638	471.818	0
A1	1	5	20	POS3	POS3	9527	8664	45	49	29	9482	297.069	0
A1	1	6	20	POS3	POS3	10219	9127	45	49	21	10174	432.286	0
A1	1	7	20	Neg	Neg	53	62	44	48	31	9	0.452	0
A1	1	8	20	Neg	Neg	48	59	41	45	18	7	0.778	0
A1	1	9	20	NACA1	NACA1	92	192	40	44	23	52	6.435	0
A1	1	10	20	NACA1	NACA1	96	208	41	45	23	55	7.087	0
A1	1	11	20	NADK	NADK	61	64	41	44	19	20	1.053	0
A1	1	12	20	NADK	NADK	57	63	40	44	18	17	1.056	0
A1	1	13	20	NAGPA	NAGPA	84	88	39	42	18	45	2.556	0
A1	1	14	20	NAGPA	NAGPA	88	94	38	42	18	50	2.889	0
A1	1	15	20	NAPRT1	NAPRT1	276	289	39	43	22	237	11.182	0
A1	1	16	20	NAPRT1	NAPRT1	236	324	39	45	28	197	9.964	0
A1	1	17	20	NeuroD1	NeuroD1	58	62	40	44	18	18	1	0
A1	1	18	20	NeuroD1	NeuroD1	56	59	41	44	19	15	0.789	0
A1	1	19	20	Neurolysin	Neurolysin	59	63	40	44	18	19	1.056	0
A1	1	20	20	Neurolysin	Neurolysin	61	66	42	46	23	19	0.87	0
A1	1	21	20	Neuropilin-2	Neuropilin-2	59	79	45	51	29	14	0.966	0
A1	1	22	20	Neuropilin-2	Neuropilin-2	63	80	44	52	32	19	0.875	0
A1	1	23	20	Neurturin	Neurturin	81	85	42	45	19	39	2.105	0
A1	1	24	20	Neurturin	Neurturin	87	91	43	47	20	44	2.2	0
A1	1	25	20	Nidogen-1	Nidogen-1	91	96	45	50	24	46	1.917	0
A1	1	26	20	Nidogen-1	Nidogen-1	94	94	45	50	24	49	1.833	0
A1	1	27	20	Nidogen-2	Nidogen-2	75	79	46	49	20	29	1.5	0
A1	1	28	20	Nidogen-2	Nidogen-2	79	83	47	50	20	32	1.65	0
A1	1	29	20	NIT2	NIT2	76	89	56	61	27	20	1.037	0
A1	1	30	20	NIT2	NIT2	66	83	48	52	22	18	1.409	0
A1	1	1	21	NNT	NNT	215	223	54	61	39	161	4.154	0
A1	1	2	21	NNT	NNT	226	233	54	64	45	172	3.756	0
A1	1	3	21	NOV	NOV	119	121	47	51	21	72	3.333	0
A1	1	4	21	NOV	NOV	116	117	48	52	22	68	2.955	0
A1	1	5	21	NPB	NPB	221	216	47	50	21	174	7.905	0
A1	1	6	21	NPB	NPB	237	232	47	51	21	190	8.619	0
A1	1	7	21	NPTXR	NPTXR	69	73	47	51	57	22	0.386	0
A1	1	8	21	NPTXR	NPTXR	61	65	42	45	18	19	1.111	0
A1	1	9	21	NR3C3	NR3C3	154	160	41	45	20	113	5.75	0
A1	1	10	21	NR3C3	NR3C3	173	178	46	49	20	127	6.45	0
A1	1	11	21	Nrf1	Nrf1	81	84	46	49	20	35	1.75	0
A1	1	12	21	Nrf1	Nrf1	75	78	42	46	19	33	1.684	0
A1	1	13	21	OCT3/4	OCT3/4	74	76	40	44	19	34	1.684	0
A1	1	14	21	OCT3/4	OCT3/4	72	74	39	43	20	33	1.55	0
A1	1	15	21	Orexin A	Orexin A	48	51	41	45	18	7	0.333	0
A1	1	16	21	Orexin A	Orexin A	47	51	41	45	19	6	0.316	0
A1	1	17	21	OSCAR	OSCAR	101	104	42	46	19	59	3.053	0
A1	1	18	21	OSCAR	OSCAR	107	108	43	46	19	64	3.263	0
A1	1	19	21	OSM	OSM	64	72	44	48	21	20	1.143	0
A1	1	20	21	OSM	OSM	64	71	45	50	23	19	0.913	0
A1	1	21	21	Osteoactivin	Osteoactivin	75	78	44	48	19	31	1.579	0
A1	1	22	21	Osteoactivin	Osteoactivin	72	76	43	47	19	29	1.526	0
A1	1	23	21	Osteoadherin	Osteoadherin	54	57	43	46	18	11	0.611	0
A1	1	24	21	Osteoadherin	Osteoadherin	53	57	42	45	18	11	0.667	0
A1	1	25	21	Osteoprotegerin	Osteoprotegerin	89	92	45	49	20	44	2.15	0
A1	1	26	21	Osteoprotegerin	Osteoprotegerin	83	87	44	47	19	39	2.105	0
A1	1	27	21	p130Cas	p130Cas	77	79	47	51	21	30	1.333	0
A1	1	28	21	p130Cas	p130Cas	80	84	49	53	22	31	1.409	0
A1	1	29	21	p21	p21	121	123	57	62	28	64	2.179	0
A1	1	30	21	p21	p21	112	111	49	53	23	63	2.522	0
A1	1	1	22	P4HB	P4HB	76	79	50	55	52	26	0.462	0
A1	1	2	22	P4HB	P4HB	70	73	50	54	23	20	0.826	0
A1	1	3	22	Pappalysin-1	Pappalysin-1	94	98	48	52	36	46	1.278	0
A1	1	4	22	Pappalysin-1	Pappalysin-1	99	102	46	50	24	53	2.167	0
A1	1	5	22	PCAP	PCAP	142	162	46	49	20	96	5.65	0
A1	1	6	22	PCAP	PCAP	143	171	49	52	21	94	5.667	0
A1	1	7	22	PCPE-1	PCPE-1	74	78	48	51	20	26	1.35	0
A1	1	8	22	PCPE-1	PCPE-1	72	76	41	45	19	31	1.632	0
A1	1	9	22	PD-1	PD-1	65	68	43	46	19	22	1.158	0
A1	1	10	22	PD-1	PD-1	86	91	52	55	24	34	1.5	0
A1	1	11	22	PD-ECGF	PD-ECGF	140	144	49	53	22	91	4.136	0
A1	1	12	22	PD-ECGF	PD-ECGF	126	129	43	46	19	83	4.368	0
A1	1	13	22	PDGF-AA	PDGF-AA	138	144	41	46	22	97	4.455	0
A1	1	14	22	PDGF-AA	PDGF-AA	158	157	41	46	25	117	4.44	0
A1	1	15	22	PDGF-C	PDGF-C	107	111	41	46	55	66	1.182	0
A1	1	16	22	PDGF-C	PDGF-C	118	123	42	46	18	76	4.278	0
A1	1	17	22	PDGF-D	PDGF-D	65	68	43	46	19	22	1.158	0
A1	1	18	22	PDGF-D	PDGF-D	67	69	44	48	25	23	0.84	0
A1	1	19	22	PDGFRB	PDGFRB	92	94	45	49	21	47	2.143	0
A1	1	20	22	PDGFRB	PDGFRB	108	108	44	48	20	64	3	0
A1	1	21	22	PDLIM5	PDLIM5	67	131	46	54	40	21	1.925	0
A1	1	22	22	PDLIM5	PDLIM5	72	134	45	56	55	27	1.418	0
A1	1	23	22	PDZD2	PDZD2	83	89	42	46	19	41	2.263	0
A1	1	24	22	PDZD2	PDZD2	88	92	41	45	33	47	1.424	0
A1	1	25	22	PENK	PENK	167	207	43	51	42	124	3.714	0
A1	1	26	22	PENK	PENK	179	214	46	54	35	133	4.571	0
A1	1	27	22	Pentraxin-3	Pentraxin-3	60	66	46	50	21	14	0.762	0
A1	1	28	22	Pentraxin-3	Pentraxin-3	66	70	51	55	22	15	0.682	0
A1	1	29	22	Perilipin-3	Perilipin-3	95	100	56	61	28	39	1.393	0
A1	1	30	22	Perilipin-3	Perilipin-3	94	96	49	54	31	45	1.355	0
A1	1	1	23	Peroxiredoxin-3	Peroxiredoxin-3	92	97	50	54	22	42	1.955	0
A1	1	2	23	Peroxiredoxin-3	Peroxiredoxin-3	93	96	51	55	37	42	1.108	0
A1	1	3	23	PF4	PF4	92	96	49	52	21	43	2.095	0
A1	1	4	23	PF4	PF4	89	93	47	50	20	42	2.15	0
A1	1	5	23	PFAS	PFAS	155	158	47	53	28	108	3.75	0
A1	1	6	23	PFAS	PFAS	161	165	51	57	31	110	3.484	0
A1	1	7	23	PFDN6	PFDN6	107	220	46	50	22	61	7.727	0
A1	1	8	23	PFDN6	PFDN6	103	237	41	45	20	62	9.6	0
A1	1	9	23	PHGDH	PHGDH	104	108	43	47	29	61	2.103	0
A1	1	10	23	PHGDH	PHGDH	115	117	44	48	20	71	3.45	0
A1	1	11	23	Piccolo	Piccolo	73	78	44	47	20	29	1.55	0
A1	1	12	23	Piccolo	Piccolo	75	81	42	46	21	33	1.667	0
A1	1	13	23	PIK3R2	PIK3R2	197	218	42	46	21	155	8.19	0
A1	1	14	23	PIK3R2	PIK3R2	228	246	42	46	25	186	8	0
A1	1	15	23	PINCH1	PINCH1	67	71	42	46	20	25	1.25	0
A1	1	16	23	PINCH1	PINCH1	71	75	43	48	26	28	1.038	0
A1	1	17	23	PIP4K2A	PIP4K2A	90	101	44	48	24	46	2.208	0
A1	1	18	23	PIP4K2A	PIP4K2A	93	102	45	49	21	48	2.524	0
A1	1	19	23	PLA2G1B	PLA2G1B	60	64	45	50	69	15	0.203	0
A1	1	20	23	PLA2G1B	PLA2G1B	61	65	44	48	20	17	0.85	0
A1	1	21	23	PLD4	PLD4	86	113	45	48	20	41	3.25	0
A1	1	22	23	PLD4	PLD4	83	123	44	48	19	39	3.947	0
A1	1	23	23	Plexin B2	Plexin B2	60	116	45	60	54	15	1.037	0
A1	1	24	23	Plexin B2	Plexin B2	55	116	43	59	57	12	1	0
A1	1	25	23	PlGF-2	PlGF-2	105	109	42	45	19	63	3.368	0
A1	1	26	23	PlGF-2	PlGF-2	115	116	46	50	20	69	3.3	0
A1	1	27	23	PLS3	PLS3	101	103	49	54	28	52	1.75	0
A1	1	28	23	PLS3	PLS3	115	119	57	65	34	58	1.588	0
A1	1	29	23	PNP	PNP	82	86	51	56	24	31	1.25	0
A1	1	30	23	PNP	PNP	91	93	48	52	21	43	1.952	0
A1	1	1	24	POMC	POMC	167	163	54	57	24	113	4.417	0
A1	1	2	24	POMC	POMC	167	164	53	57	25	114	4.28	0
A1	1	3	24	PON1	PON1	74	78	49	53	22	25	1.136	0
A1	1	4	24	PON1	PON1	71	75	48	52	22	23	1.045	0
A1	1	5	24	PP	PP	121	127	47	50	22	74	3.5	0
A1	1	6	24	PP	PP	138	143	54	58	25	84	3.4	0
A1	1	7	24	PPP1CC	PPP1CC	93	96	51	64	174	42	0.184	0
A1	1	8	24	PPP1CC	PPP1CC	80	86	44	48	22	36	1.727	0
A1	1	9	24	PRAT4B	PRAT4B	65	70	47	51	23	18	0.826	0
A1	1	10	24	PRAT4B	PRAT4B	66	69	46	50	23	20	0.826	0
A1	1	11	24	PRELP	PRELP	66	70	44	48	20	22	1.1	0
A1	1	12	24	PRELP	PRELP	65	69	43	46	20	22	1.15	0
A1	1	13	24	Prolactin R	Prolactin R	99	104	43	46	19	56	3.053	0
A1	1	14	24	Prolactin R	Prolactin R	105	109	43	47	21	62	2.952	0
A1	1	15	24	ProSAAS	ProSAAS	90	94	42	45	18	48	2.722	0
A1	1	16	24	ProSAAS	ProSAAS	103	107	42	48	96	61	0.615	0
A1	1	17	24	Prostasin	Prostasin	77	81	43	47	20	34	1.7	0
A1	1	18	24	Prostasin	Prostasin	86	88	44	48	20	42	2	0
A1	1	19	24	Protein Z	Protein Z	59	63	45	48	20	14	0.75	0
A1	1	20	24	Protein Z	Protein Z	55	59	44	48	21	11	0.524	0
A1	1	21	24	Prouroguanylin	Prouroguanylin	211	194	45	50	26	166	5.538	0
A1	1	22	24	Prouroguanylin	Prouroguanylin	239	218	44	50	30	195	5.6	0
A1	1	23	24	PRR4	PRR4	67	92	43	48	87	24	0.506	0
A1	1	24	24	PRR4	PRR4	85	104	42	46	22	43	2.636	0
A1	1	25	24	PRRC2A	PRRC2A	50	70	42	46	22	8	1.091	0
A1	1	26	24	PRRC2A	PRRC2A	59	75	47	53	29	12	0.759	0
A1	1	27	24	PRTN3	PRTN3	88	92	49	53	26	39	1.5	0
A1	1	28	24	PRTN3	PRTN3	107	112	62	67	28	45	1.607	0
A1	1	29	24	P-selectin	P-selectin	79	83	54	59	26	25	0.923	0
A1	1	30	24	P-selectin	P-selectin	80	85	49	53	23	31	1.391	0
A1	1	1	25	PSMB1	PSMB1	88	153	51	55	23	37	4.261	0
A1	1	2	25	PSMB1	PSMB1	90	172	47	51	22	43	5.5	0
A1	1	3	25	PSMD2	PSMD2	145	160	50	53	22	95	4.864	0
A1	1	4	25	PSMD2	PSMD2	150	164	49	53	21	101	5.286	0
A1	1	5	25	PSMD9	PSMD9	104	106	46	49	20	58	2.85	0
A1	1	6	25	PSMD9	PSMD9	105	106	48	52	34	57	1.588	0
A1	1	7	25	PSME1	PSME1	124	133	46	49	21	78	4	0
A1	1	8	25	PSME1	PSME1	118	135	45	50	44	73	1.932	0
A1	1	9	25	PTHLP	PTHLP	72	75	47	50	21	25	1.19	0
A1	1	10	25	PTHLP	PTHLP	71	75	45	49	20	26	1.3	0
A1	1	11	25	PTMA	PTMA	97	102	43	47	19	54	2.895	0
A1	1	12	25	PTMA	PTMA	108	111	43	46	19	65	3.421	0
A1	1	13	25	PYY	PYY	156	154	43	47	19	113	5.632	0
A1	1	14	25	PYY	PYY	165	163	44	47	21	121	5.524	0
A1	1	15	25	QARS	QARS	94	120	42	46	19	52	3.895	0
A1	1	16	25	QARS	QARS	101	133	42	46	19	59	4.579	0
A1	1	17	25	Quiescin Q6	Quiescin Q6	56	60	45	50	25	11	0.4	0
A1	1	18	25	Quiescin Q6	Quiescin Q6	59	65	46	50	22	13	0.682	0
A1	1	19	25	RAGE	RAGE	82	85	45	48	20	37	1.85	0
A1	1	20	25	RAGE	RAGE	85	87	44	48	20	41	1.95	0
A1	1	21	25	Ras	Ras	68	71	44	48	24	24	0.958	0
A1	1	22	25	Ras	Ras	69	72	44	48	26	25	0.923	0
A1	1	23	25	RELM beta	RELM beta	76	79	43	47	20	33	1.6	0
A1	1	24	25	RELM beta	RELM beta	80	91	43	47	22	37	2	0
A1	1	25	25	Resistin	Resistin	73	79	43	49	55	30	0.545	0
A1	1	26	25	Resistin	Resistin	85	90	45	49	22	40	1.864	0
A1	1	27	25	REV3L	REV3L	62	78	51	59	48	11	0.396	0
A1	1	28	25	REV3L	REV3L	86	100	69	75	36	17	0.694	0
A1	1	29	25	Rheb	Rheb	71	75	51	56	25	20	0.76	0
A1	1	30	25	Rheb	Rheb	75	80	48	51	21	27	1.381	0
A1	1	1	26	RNASE6	RNASE6	98	113	50	53	22	48	2.727	0
A1	1	2	26	RNASE6	RNASE6	105	119	46	50	21	59	3.286	0
A1	1	3	26	ROBO4	ROBO4	118	128	48	51	22	70	3.5	0
A1	1	4	26	ROBO4	ROBO4	108	152	51	54	22	57	4.455	0
A1	1	5	26	ROR1	ROR1	91	94	47	51	24	44	1.792	0
A1	1	6	26	ROR1	ROR1	86	91	46	50	32	40	1.281	0
A1	1	7	26	RP1	RP1	79	82	43	47	20	36	1.75	0
A1	1	8	26	RP1	RP1	84	88	45	48	20	39	2	0
A1	1	9	26	RPL12	RPL12	103	106	48	52	21	55	2.571	0
A1	1	10	26	RPL12	RPL12	91	96	46	50	21	45	2.19	0
A1	1	11	26	RPL23A	RPL23A	99	101	43	47	20	56	2.7	0
A1	1	12	26	RPL23A	RPL23A	98	102	43	47	19	55	2.895	0
A1	1	13	26	RPLP0	RPLP0	78	84	42	45	19	36	2.053	0
A1	1	14	26	RPLP0	RPLP0	87	90	42	46	19	45	2.316	0
A1	1	15	26	RPS13	RPS13	109	117	42	46	19	67	3.737	0
A1	1	16	26	RPS13	RPS13	109	118	42	45	24	67	3.042	0
A1	1	17	26	RPS14	RPS14	87	119	43	47	20	44	3.6	0
A1	1	18	26	RPS14	RPS14	95	124	44	48	20	51	3.8	0
A1	1	19	26	RPS15A	RPS15A	97	105	45	50	26	52	2.115	0
A1	1	20	26	RPS15A	RPS15A	116	115	45	49	22	71	3	0
A1	1	21	26	RPS23	RPS23	89	91	44	48	25	45	1.72	0
A1	1	22	26	RPS23	RPS23	93	98	43	46	19	50	2.737	0
A1	1	23	26	RPS3A	RPS3A	86	129	43	47	20	43	4.1	0
A1	1	24	26	RPS3A	RPS3A	89	130	44	47	23	45	3.609	0
A1	1	25	26	RPS5	RPS5	67	75	42	46	53	25	0.547	0
A1	1	26	26	RPS5	RPS5	76	82	45	49	21	31	1.571	0
A1	1	27	26	RPS8	RPS8	91	124	53	57	31	38	2.161	0
A1	1	28	26	RPS8	RPS8	117	135	66	70	29	51	2.241	0
A1	1	29	26	RPS9	RPS9	98	103	52	58	29	46	1.552	0
A1	1	30	26	RPS9	RPS9	100	102	49	55	26	51	1.808	0
A1	1	1	27	RREB1	RREB1	113	180	53	56	23	60	5.391	0
A1	1	2	27	RREB1	RREB1	112	176	48	51	21	64	5.952	0
A1	1	3	27	RSF1	RSF1	100	102	48	52	22	52	2.273	0
A1	1	4	27	RSF1	RSF1	95	99	48	52	22	47	2.136	0
A1	1	5	27	RUSC1	RUSC1	93	102	48	51	28	45	1.821	0
A1	1	6	27	RUSC1	RUSC1	101	105	45	50	40	56	1.375	0
A1	1	7	27	S100A10	S100A10	59	64	43	47	28	16	0.607	0
A1	1	8	27	S100A10	S100A10	63	66	44	48	20	19	0.9	0
A1	1	9	27	S100A11	S100A11	63	67	47	51	21	16	0.762	0
A1	1	10	27	S100A11	S100A11	58	63	44	48	20	14	0.75	0
A1	1	11	27	S100A9	S100A9	87	90	44	47	19	43	2.263	0
A1	1	12	27	S100A9	S100A9	88	92	44	47	20	44	2.25	0
A1	1	13	27	S-100b	S-100b	104	106	42	46	19	62	3.158	0
A1	1	14	27	S-100b	S-100b	117	124	43	46	19	74	4.105	0
A1	1	15	27	SBP-1	SBP-1	186	189	44	48	22	142	6.409	0
A1	1	16	27	SBP-1	SBP-1	209	212	42	47	20	167	8.25	0
A1	1	17	27	SCF	SCF	59	64	42	45	19	17	1	0
A1	1	18	27	SCF	SCF	62	67	44	47	19	18	1.053	0
A1	1	19	27	SCF R	SCF R	78	81	42	46	19	36	1.842	0
A1	1	20	27	SCF R	SCF R	78	83	44	49	43	34	0.791	0
A1	1	21	27	SDF4	SDF4	75	80	46	51	43	29	0.674	0
A1	1	22	27	SDF4	SDF4	79	83	47	51	62	32	0.516	0
A1	1	23	27	Septin-7	Septin-7	94	127	43	47	44	51	1.818	0
A1	1	24	27	Septin-7	Septin-7	90	133	43	46	19	47	4.579	0
A1	1	25	27	SERBP1	SERBP1	64	68	42	46	55	22	0.4	0
A1	1	26	27	SERBP1	SERBP1	70	74	46	50	20	24	1.2	0
A1	1	27	27	Serpin A3	Serpin A3	107	108	54	58	23	53	2.174	0
A1	1	28	27	Serpin A3	Serpin A3	117	122	61	65	26	56	2.192	0
A1	1	29	27	Serpin A5	Serpin A5	89	93	47	50	21	42	2.048	0
A1	1	30	27	Serpin A5	Serpin A5	98	100	48	51	21	50	2.333	0
A1	1	1	28	Serpin B5	Serpin B5	105	114	50	54	22	55	2.727	0
A1	1	2	28	Serpin B5	Serpin B5	116	125	48	52	23	68	3.174	0
A1	1	3	28	Serpin C1	Serpin C1	79	84	51	55	23	28	1.261	0
A1	1	4	28	Serpin C1	Serpin C1	77	80	51	55	24	26	1.042	0
A1	1	5	28	SET	SET	151	150	49	53	24	102	4.042	0
A1	1	6	28	SET	SET	154	152	48	51	21	106	4.81	0
A1	1	7	28	sFRP-4	sFRP-4	58	62	44	48	20	14	0.7	0
A1	1	8	28	sFRP-4	sFRP-4	59	63	46	50	20	13	0.65	0
A1	1	9	28	SH3BGRL3	SH3BGRL3	81	112	46	50	20	35	3.1	0
A1	1	10	28	SH3BGRL3	SH3BGRL3	86	115	43	47	22	43	3.091	0
A1	1	11	28	SHBG	SHBG	121	120	45	48	20	76	3.6	0
A1	1	12	28	SHBG	SHBG	125	127	45	48	20	80	3.95	0
A1	1	13	28	SHOX	SHOX	76	116	45	48	19	31	3.579	0
A1	1	14	28	SHOX	SHOX	80	130	45	49	20	35	4.05	0
A1	1	15	28	Siglec-1	Siglec-1	62	65	44	47	19	18	0.947	0
A1	1	16	28	Siglec-1	Siglec-1	62	65	42	46	19	20	1	0
A1	1	17	28	SLC38A10	SLC38A10	72	90	42	46	25	30	1.76	0
A1	1	18	28	SLC38A10	SLC38A10	80	97	43	46	19	37	2.684	0
A1	1	19	28	SLITRK1	SLITRK1	75	78	42	45	18	33	1.833	0
A1	1	20	28	SLITRK1	SLITRK1	80	85	43	46	18	37	2.167	0
A1	1	21	28	SLPI	SLPI	60	64	44	48	26	16	0.615	0
A1	1	22	28	SLPI	SLPI	56	60	44	48	36	12	0.333	0
A1	1	23	28	SLURP1	SLURP1	77	80	43	48	48	34	0.667	0
A1	1	24	28	SLURP1	SLURP1	86	92	43	47	19	43	2.368	0
A1	1	25	28	Smad 1	Smad 1	60	63	43	47	19	17	0.842	0
A1	1	26	28	Smad 1	Smad 1	65	68	47	51	21	18	0.81	0
A1	1	27	28	Smad 4	Smad 4	71	75	54	58	40	17	0.425	0
A1	1	28	28	Smad 4	Smad 4	71	77	52	64	281	19	0.046	0
A1	1	29	28	Smad 5	Smad 5	63	67	48	52	21	15	0.714	0
A1	1	30	28	Smad 5	Smad 5	73	77	51	54	22	22	1.045	0
A1	1	1	29	Smad 8	Smad 8	99	109	50	57	243	49	0.214	0
A1	1	2	29	Smad 8	Smad 8	83	88	49	52	22	34	1.636	0
A1	1	3	29	Somatostatin	Somatostatin	82	88	49	52	21	33	1.714	0
A1	1	4	29	Somatostatin	Somatostatin	76	80	49	52	21	27	1.333	0
A1	1	5	29	SOX5	SOX5	104	121	49	53	22	55	3.091	0
A1	1	6	29	SOX5	SOX5	97	109	47	51	22	50	2.636	0
A1	1	7	29	SPARC	SPARC	56	60	45	49	21	11	0.524	0
A1	1	8	29	SPARC	SPARC	65	68	48	51	21	17	0.81	0
A1	1	9	29	SPINK7	SPINK7	84	102	48	51	21	36	2.429	0
A1	1	10	29	SPINK7	SPINK7	88	106	45	49	20	43	2.85	0
A1	1	11	29	SPTBN5	SPTBN5	97	118	46	50	21	51	3.238	0
A1	1	12	29	SPTBN5	SPTBN5	95	124	46	50	21	49	3.524	0
A1	1	13	29	SSTR2	SSTR2	75	79	45	49	21	30	1.429	0
A1	1	14	29	SSTR2	SSTR2	75	79	46	49	21	29	1.429	0
A1	1	15	29	STXBP2	STXBP2	94	129	46	51	74	48	1.054	0
A1	1	16	29	STXBP2	STXBP2	100	155	45	48	20	55	5.35	0
A1	1	17	29	SVEP1	SVEP1	69	75	42	46	19	27	1.526	0
A1	1	18	29	SVEP1	SVEP1	69	72	42	46	19	27	1.368	0
A1	1	19	29	SYK	SYK	58	62	44	47	21	14	0.714	0
A1	1	20	29	SYK	SYK	55	59	44	48	21	11	0.524	0
A1	1	21	29	SYN1	SYN1	92	123	44	48	20	48	3.75	0
A1	1	22	29	SYN1	SYN1	98	131	44	48	20	54	4.15	0
A1	1	23	29	TACI	TACI	82	85	44	47	22	38	1.727	0
A1	1	24	29	TACI	TACI	86	88	44	48	21	42	1.905	0
A1	1	25	29	TAGLN2	TAGLN2	75	89	45	49	20	30	2	0
A1	1	26	29	TAGLN2	TAGLN2	84	97	47	51	21	37	2.19	0
A1	1	27	29	TALDO	TALDO	178	179	52	55	23	126	5.391	0
A1	1	28	29	TALDO	TALDO	182	185	49	53	23	133	5.739	0
A1	1	29	29	TALDO1	TALDO1	124	125	48	52	21	76	3.476	0
A1	1	30	29	TALDO1	TALDO1	160	158	53	56	22	107	4.636	0
A1	1	1	30	Talin-2	Talin-2	111	192	60	66	32	51	3.938	0
A1	1	2	30	Talin-2	Talin-2	105	199	49	53	22	56	6.636	0
A1	1	3	30	TARC	TARC	95	97	47	51	22	48	2.091	0
A1	1	4	30	TARC	TARC	95	98	50	53	22	45	2.045	0
A1	1	5	30	TARS	TARS	69	74	48	52	21	21	1.048	0
A1	1	6	30	TARS	TARS	73	78	49	52	22	24	1.182	0
A1	1	7	30	TCA-3	TCA-3	115	115	47	51	22	68	2.909	0
A1	1	8	30	TCA-3	TCA-3	126	129	48	51	21	78	3.714	0
A1	1	9	30	Tcf20	Tcf20	93	98	49	52	22	44	2.091	0
A1	1	10	30	Tcf20	Tcf20	92	96	47	51	21	45	2.143	0
A1	1	11	30	TCP1	TCP1	83	90	49	54	28	34	1.286	0
A1	1	12	30	TCP1	TCP1	85	89	50	54	22	35	1.591	0
A1	1	13	30	TDIF2	TDIF2	88	102	47	51	21	41	2.429	0
A1	1	14	30	TDIF2	TDIF2	98	106	48	51	33	50	1.667	0
A1	1	15	30	TECK	TECK	73	82	48	52	23	25	1.304	0
A1	1	16	30	TECK	TECK	77	80	47	51	21	30	1.381	0
A1	1	17	30	Tenascin X	Tenascin X	83	86	44	47	19	39	2.053	0
A1	1	18	30	Tenascin X	Tenascin X	86	90	42	46	19	44	2.316	0
A1	1	19	30	TFF1	TFF1	128	129	45	48	22	83	3.682	0
A1	1	20	30	TFF1	TFF1	121	119	46	49	20	75	3.5	0
A1	1	21	30	TFF2	TFF2	81	84	43	48	47	38	0.766	0
A1	1	22	30	TFF2	TFF2	134	139	46	54	35	88	2.429	0
A1	1	23	30	TGF-beta 1	TGF-beta 1	208	201	51	67	53	157	2.528	0
A1	1	24	30	TGF-beta 1	TGF-beta 1	144	159	47	54	30	97	3.5	0
A1	1	25	30	TGF-beta 2	TGF-beta 2	94	97	50	53	22	44	2	0
A1	1	26	30	TGF-beta 2	TGF-beta 2	87	93	49	53	23	38	1.739	0
A1	1	27	30	TGF-beta 3	TGF-beta 3	1649	2070	51	55	24	1598	83.958	0
A1	1	28	30	TGF-beta 3	TGF-beta 3	2083	2543	49	53	32	2034	77.813	0
A1	1	29	30	TGF-beta R1	TGF-beta R1	105	109	49	52	25	56	2.28	0
A1	1	30	30	TGF-beta R1	TGF-beta R1	91	92	50	54	23	41	1.652	0
A1	1	1	31	TGF-beta R2	TGF-beta R2	132	134	80	89	64	52	0.703	0
A1	1	2	31	TGF-beta R2	TGF-beta R2	116	122	58	62	29	58	2.069	0
A1	1	3	31	TIMP-1	TIMP-1	91	104	51	55	24	40	2.042	0
A1	1	4	31	TIMP-1	TIMP-1	102	106	54	60	91	48	0.505	0
A1	1	5	31	TIMP-2	TIMP-2	552	601	50	54	23	502	23.783	0
A1	1	6	31	TIMP-2	TIMP-2	462	521	50	54	22	412	21.227	0
A1	1	7	31	Titin	Titin	75	82	50	53	22	25	1.318	0
A1	1	8	31	Titin	Titin	77	85	52	55	23	25	1.304	0
A1	1	9	31	TK1	TK1	117	119	51	54	22	66	2.955	0
A1	1	10	31	TK1	TK1	128	129	50	54	22	78	3.409	0
A1	1	11	31	TLR1	TLR1	81	84	51	57	161	30	0.168	0
A1	1	12	31	TLR1	TLR1	75	80	52	56	23	23	1.043	0
A1	1	13	31	TLR3	TLR3	70	74	50	54	22	20	0.909	0
A1	1	14	31	TLR3	TLR3	67	70	50	54	22	17	0.727	0
A1	1	15	31	TLR4	TLR4	500	565	54	74	86	446	5.709	0
A1	1	16	31	TLR4	TLR4	664	655	53	81	105	611	5.467	0
A1	1	17	31	TMEFF1	TMEFF1	73	78	48	52	22	25	1.182	0
A1	1	18	31	TMEFF1	TMEFF1	74	79	46	50	20	28	1.45	0
A1	1	19	31	TMEFF2	TMEFF2	49	53	46	50	23	3	0.13	0
A1	1	20	31	TMEFF2	TMEFF2	49	53	46	50	38	3	0.079	0
A1	1	21	31	TMEM223	TMEM223	71	86	45	49	38	26	0.974	0
A1	1	22	31	TMEM223	TMEM223	70	81	44	49	58	26	0.552	0
A1	1	23	31	TOMM70A	TOMM70A	106	109	46	51	49	60	1.184	0
A1	1	24	31	TOMM70A	TOMM70A	110	113	48	52	24	62	2.542	0
A1	1	25	31	TPIS	TPIS	70	74	54	57	23	16	0.739	0
A1	1	26	31	TPIS	TPIS	92	95	60	64	29	32	1.069	0
A1	1	27	31	TPP1	TPP1	75	78	57	61	25	18	0.68	0
A1	1	28	31	TPP1	TPP1	71	74	49	52	21	22	1.048	0
A1	1	29	31	TRADD	TRADD	128	131	50	54	21	78	3.667	0
A1	1	30	31	TRADD	TRADD	129	131	52	55	23	77	3.304	0
A1	1	1	32	TRAIL R2	TRAIL R2	121	124	72	77	34	49	1.382	0
A1	1	2	32	TRAIL R2	TRAIL R2	114	121	71	74	28	43	1.679	0
A1	1	3	32	TRAM	TRAM	86	89	65	70	29	21	0.655	0
A1	1	4	32	TRAM	TRAM	90	98	64	69	29	26	1	0
A1	1	5	32	TRIM14	TRIM14	83	98	54	58	24	29	1.667	0
A1	1	6	32	TRIM14	TRIM14	90	103	52	56	26	38	1.808	0
A1	1	7	32	Tropomyosin 3	Tropomyosin 3	139	145	50	54	22	89	4.136	0
A1	1	8	32	Tropomyosin 3	Tropomyosin 3	144	148	52	56	24	92	3.833	0
A1	1	9	32	TRRAP	TRRAP	81	90	53	56	23	28	1.478	0
A1	1	10	32	TRRAP	TRRAP	79	89	52	56	23	27	1.435	0
A1	1	11	32	Trypsinogen-2	Trypsinogen-2	96	117	52	57	26	44	2.308	0
A1	1	12	32	Trypsinogen-2	Trypsinogen-2	90	101	52	56	27	38	1.667	0
A1	1	13	32	TSLP	TSLP	82	91	50	54	22	32	1.682	0
A1	1	14	32	TSLP	TSLP	82	88	49	53	27	33	1.296	0
A1	1	15	32	TSP-1	TSP-1	978	968	51	75	127	927	7.031	0
A1	1	16	32	TSP-1	TSP-1	997	967	50	73	125	947	7.152	0
A1	1	17	32	TSP-2	TSP-2	76	83	48	53	25	28	1.2	0
A1	1	18	32	TSP-2	TSP-2	77	81	49	53	22	28	1.273	0
A1	1	19	32	TSP-4	TSP-4	79	83	49	52	22	30	1.409	0
A1	1	20	32	TSP-4	TSP-4	83	86	47	51	22	36	1.591	0
A1	1	21	32	TTF1	TTF1	75	86	46	50	21	29	1.714	0
A1	1	22	32	TTF1	TTF1	74	88	46	52	92	28	0.391	0
A1	1	23	32	TUBA6	TUBA6	90	94	47	51	39	43	1.103	0
A1	1	24	32	TUBA6	TUBA6	94	97	50	53	21	44	2.095	0
A1	1	25	32	TWF2	TWF2	85	165	56	59	24	29	4.417	0
A1	1	26	32	TWF2	TWF2	80	131	51	55	22	29	3.455	0
A1	1	27	32	TXNDC15	TXNDC15	163	163	49	52	21	114	5.286	0
A1	1	28	32	TXNDC15	TXNDC15	222	229	50	53	21	172	8.381	0
A1	1	29	32	TXNDC5	TXNDC5	98	103	50	53	22	48	2.273	0
A1	1	30	32	TXNDC5	TXNDC5	75	81	51	55	22	24	1.182	0
A1	1	1	33	TYRO10	TYRO10	87	93	65	68	26	22	0.962	0
A1	1	2	33	TYRO10	TYRO10	89	91	66	70	28	23	0.75	0
A1	1	3	33	UBC9	UBC9	137	139	70	73	31	67	2.129	0
A1	1	4	33	UBC9	UBC9	130	135	69	72	28	61	2.25	0
A1	1	5	33	Ubiquitin	Ubiquitin	193	207	86	111	84	107	1.143	0
A1	1	6	33	Ubiquitin	Ubiquitin	209	214	115	122	70	94	1.314	0
A1	1	7	33	Ubiquitin+1	Ubiquitin+1	140	143	79	90	50	61	1.06	0
A1	1	8	33	Ubiquitin+1	Ubiquitin+1	116	121	67	78	42	49	1.024	0
A1	1	9	33	UNC45A	UNC45A	161	163	61	67	31	100	3.097	0
A1	1	10	33	UNC45A	UNC45A	192	193	66	75	38	126	3.105	0
A1	1	11	33	UNC5H4	UNC5H4	118	126	72	81	42	46	1.071	0
A1	1	12	33	UNC5H4	UNC5H4	119	123	74	84	44	45	0.886	0
A1	1	13	33	uPA	uPA	110	114	67	78	44	43	0.818	0
A1	1	14	33	uPA	uPA	106	114	66	75	42	40	0.929	0
A1	1	15	33	UROC1	UROC1	185	188	70	78	43	115	2.558	0
A1	1	16	33	UROC1	UROC1	190	186	65	75	43	125	2.581	0
A1	1	17	33	USP2	USP2	124	126	55	63	39	69	1.615	0
A1	1	18	33	USP2	USP2	150	149	50	55	25	100	3.76	0
A1	1	19	33	Uteroglobin	Uteroglobin	58	63	48	51	22	10	0.545	0
A1	1	20	33	Uteroglobin	Uteroglobin	62	65	48	52	22	14	0.591	0
A1	1	21	33	VAP-1	VAP-1	72	77	50	54	23	22	1	0
A1	1	22	33	VAP-1	VAP-1	74	79	50	54	36	24	0.694	0
A1	1	23	33	VAP-A	VAP-A	53	57	52	60	133	1	-0.023	0
A1	1	24	33	VAP-A	VAP-A	57	59	52	56	27	5	0.111	0
A1	1	25	33	VARS	VARS	144	145	49	52	21	95	4.429	0
A1	1	26	33	VARS	VARS	165	165	46	50	20	119	5.75	0
A1	1	27	33	VDAC1	VDAC1	197	197	49	53	24	148	6	0
A1	1	28	33	VDAC1	VDAC1	236	226	48	54	30	188	5.733	0
A1	1	29	33	VEGF	VEGF	86	89	49	53	21	37	1.714	0
A1	1	30	33	VEGF	VEGF	89	92	49	53	22	40	1.773	0
A1	1	1	34	VEGF-B	VEGF-B	79	82	60	63	25	19	0.76	0
A1	1	2	34	VEGF-B	VEGF-B	81	85	61	65	28	20	0.714	0
A1	1	3	34	VEGF-C	VEGF-C	120	122	64	68	27	56	2	0
A1	1	4	34	VEGF-C	VEGF-C	126	129	61	65	25	65	2.56	0
A1	1	5	34	VEGFR3	VEGFR3	99	103	61	65	26	38	1.462	0
A1	1	6	34	VEGFR3	VEGFR3	114	115	75	84	42	39	0.738	0
A1	1	7	34	VILIP3	VILIP3	403	415	86	93	45	317	7.156	0
A1	1	8	34	VILIP3	VILIP3	448	450	96	102	45	352	7.733	0
A1	1	9	34	Visfatin	Visfatin	188	187	98	104	55	90	1.509	0
A1	1	10	34	Visfatin	Visfatin	104	107	62	68	30	42	1.3	0
A1	1	11	34	Vitronectin	Vitronectin	87	90	64	73	47	23	0.362	0
A1	1	12	34	Vitronectin	Vitronectin	117	123	82	88	40	35	0.875	0
A1	1	13	34	WARS	WARS	269	268	118	127	56	151	2.518	0
A1	1	14	34	WARS	WARS	278	278	123	132	58	155	2.517	0
A1	1	15	34	WISP-1	WISP-1	139	142	95	99	38	44	1.132	0
A1	1	16	34	WISP-1	WISP-1	143	148	92	99	82	51	0.598	0
A1	1	17	34	WISP-2	WISP-2	185	187	94	100	45	91	1.933	0
A1	1	18	34	WISP-2	WISP-2	173	175	74	80	38	99	2.5	0
A1	1	19	34	XPD	XPD	84	88	58	62	27	26	0.963	0
A1	1	20	34	XPD	XPD	61	65	49	53	22	12	0.545	0
A1	1	21	34	XPG	XPG	162	180	49	53	23	113	5.522	0
A1	1	22	34	XPG	XPG	182	199	48	52	23	134	6.391	0
A1	1	23	34	YY1	YY1	58	61	48	52	29	10	0.31	0
A1	1	24	34	YY1	YY1	55	60	48	52	21	7	0.381	0
A1	1	25	34	ZC3H4	ZC3H4	110	130	47	51	23	63	3.435	0
A1	1	26	34	ZC3H4	ZC3H4	114	153	47	51	20	67	5.1	0
A1	1	27	34	Neg	Neg	67	72	48	52	20	19	1	0
A1	1	28	34	Neg	Neg	64	71	47	50	20	17	1.05	0
A1	1	29	34	Neg	Neg	64	69	49	52	21	15	0.81	0
A1	1	30	34	Neg	Neg	63	70	52	55	22	11	0.682	0
A1	1	1	35	Neg	Neg	76	85	62	65	31	14	0.645	0
A1	1	2	35	Neg	Neg	77	87	60	64	25	17	0.92	0
A1	1	3	35	Neg	Neg	81	86	58	62	25	23	0.96	0
A1	1	4	35	Neg	Neg	73	80	57	60	24	16	0.833	0
A1	1	5	35	Neg	Neg	78	83	57	62	33	21	0.636	0
A1	1	6	35	Neg	Neg	71	79	60	64	26	11	0.577	0
A1	1	7	35	Neg	Neg	68	75	56	61	28	12	0.5	0
A1	1	8	35	Neg	Neg	64	70	53	57	24	11	0.542	0
A1	1	9	35	Neg	Neg	68	78	53	58	38	15	0.526	0
A1	1	10	35	Neg	Neg	69	78	48	52	22	21	1.182	0
A1	1	11	35	Neg	Neg	56	66	47	51	22	9	0.682	0
A1	1	12	35	Neg	Neg	62	78	52	57	26	10	0.808	0
A1	1	13	35	Neg	Neg	54	62	52	57	27	2	0.185	0
A1	1	14	35	Neg	Neg	55	61	56	62	41	-1	-0.024	0
A1	1	15	35	Neg	Neg	58	65	53	58	30	5	0.233	0
A1	1	16	35	Neg	Neg	65	78	50	53	22	15	1.136	0
A1	1	17	35	Neg	Neg	61	69	48	51	22	13	0.818	0
A1	1	18	35	Neg	Neg	59	69	46	50	22	13	0.864	0
A1	1	19	35	Neg	Neg	66	75	49	53	22	17	1	0
A1	1	20	35	Neg	Neg	66	74	54	57	24	12	0.708	0
A1	1	21	35	Neg	Neg	58	65	49	52	22	9	0.591	0
A1	1	22	35	Neg	Neg	61	67	46	50	20	15	0.85	0
A1	1	23	35	Neg	Neg	59	66	47	52	36	12	0.389	0
A1	1	24	35	Neg	Neg	62	66	47	51	21	15	0.714	0
A1	1	25	35	POS3	POS3	7333	6723	47	50	25	7286	266.92	0
A1	1	26	35	POS3	POS3	7979	7172	50	53	21	7929	339	0
A1	1	27	35	POS2	POS2	5230	7161	51	55	42	5179	169.19	0
A1	1	28	35	POS2	POS2	5466	8219	53	56	23	5413	354.913	0
A1	1	29	35	POS1	POS1	34126	28014	54	57	24	34072	1164.88	0
A1	1	30	35	POS1	POS1	35135	28325	54	58	24	35081	1177.79	0
A2	2	1	1	POS1	POS1	24753	21767	55	59	25	24698	868.32	0
A2	2	2	1	POS1	POS1	27067	23105	52	59	67	27015	343.97	0
A2	2	3	1	POS2	POS2	10225	9573	54	58	25	10171	380.6	0
A2	2	4	1	POS2	POS2	11775	10319	57	67	199	11718	51.518	0
A2	2	5	1	POS3	POS3	6462	5052	58	65	35	6404	142.486	0
A2	2	6	1	POS3	POS3	6140	4835	57	63	35	6083	136.343	0
A2	2	7	1	Neg	Neg	89	97	55	59	25	34	1.52	0
A2	2	8	1	Neg	Neg	90	96	55	58	25	35	1.52	0
A2	2	9	1	A2M	A2M	121	127	53	59	37	68	1.838	0
A2	2	10	1	A2M	A2M	128	133	52	58	53	76	1.415	0
A2	2	11	1	AARE	AARE	144	148	51	55	24	93	3.875	0
A2	2	12	1	AARE	AARE	161	166	52	56	33	109	3.333	0
A2	2	13	1	ABCF1	ABCF1	85	90	51	55	24	34	1.458	0
A2	2	14	1	ABCF1	ABCF1	84	95	51	54	23	33	1.783	0
A2	2	15	1	ACAT1	ACAT1	150	179	52	56	23	98	5.348	0
A2	2	16	1	ACAT1	ACAT1	170	199	51	54	22	119	6.591	0
A2	2	17	1	Activin A	Activin A	111	117	49	53	23	62	2.783	0
A2	2	18	1	Activin A	Activin A	120	128	48	52	24	72	3.167	0
A2	2	19	1	ADAMTS10	ADAMTS10	95	98	50	54	23	45	1.913	0
A2	2	20	1	ADAMTS10	ADAMTS10	94	107	50	54	24	44	2.208	0
A2	2	21	1	ADAMTS15	ADAMTS15	79	82	47	51	23	32	1.348	0
A2	2	22	1	ADAMTS15	ADAMTS15	79	83	47	51	21	32	1.524	0
A2	2	23	1	ADAMTSL2	ADAMTSL2	96	99	49	53	22	47	2.091	0
A2	2	24	1	ADAMTSL2	ADAMTSL2	96	100	49	54	38	47	1.211	0
A2	2	25	1	Aggrecan	Aggrecan	118	120	48	52	26	70	2.615	0
A2	2	26	1	Aggrecan	Aggrecan	128	131	48	52	57	80	1.386	0
A2	2	27	1	AHCY	AHCY	81	84	47	57	124	34	0.218	0
A2	2	28	1	AHCY	AHCY	83	85	47	51	20	36	1.7	0
A2	2	29	1	AHSG	AHSG	71	82	51	55	24	20	1.125	0
A2	2	30	1	AHSG	AHSG	71	80	54	58	24	17	0.917	0
A2	2	1	2	Akt2	Akt2	86	89	52	55	23	34	1.478	0
A2	2	2	2	Akt2	Akt2	92	94	52	56	24	40	1.583	0
A2	2	3	2	Albumin	Albumin	197	203	54	59	47	143	3.064	0
A2	2	4	2	Albumin	Albumin	234	230	54	58	23	180	7.478	0
A2	2	5	2	AMPKa1	AMPKa1	105	109	54	57	24	51	2.167	0
A2	2	6	2	AMPKa1	AMPKa1	113	117	54	58	25	59	2.36	0
A2	2	7	2	ANGPTL2	ANGPTL2	181	181	53	57	25	128	4.96	0
A2	2	8	2	ANGPTL2	ANGPTL2	190	191	50	54	22	140	6.227	0
A2	2	9	2	ANGPTL3	ANGPTL3	122	134	51	55	24	71	3.292	0
A2	2	10	2	ANGPTL3	ANGPTL3	127	136	51	55	25	76	3.24	0
A2	2	11	2	ANKRD9	ANKRD9	83	89	50	54	22	33	1.591	0
A2	2	12	2	ANKRD9	ANKRD9	91	98	50	53	22	41	2.045	0
A2	2	13	2	ANXA6	ANXA6	91	106	49	53	29	42	1.828	0
A2	2	14	2	ANXA6	ANXA6	102	107	48	52	22	54	2.5	0
A2	2	15	2	APBA2	APBA2	92	95	49	53	25	43	1.68	0
A2	2	16	2	APBA2	APBA2	100	103	49	52	21	51	2.429	0
A2	2	17	2	ApoA1	ApoA1	101	103	48	51	24	53	2.167	0
A2	2	18	2	ApoA1	ApoA1	102	105	47	51	23	55	2.348	0
A2	2	19	2	ApoA2	ApoA2	95	98	47	51	22	48	2.136	0
A2	2	20	2	ApoA2	ApoA2	100	104	49	771	5082	51	-0.131	0
A2	2	21	2	ApoB	ApoB	78	82	46	49	20	32	1.65	0
A2	2	22	2	ApoB	ApoB	78	81	45	49	20	33	1.6	0
A2	2	23	2	ApoE	ApoE	101	104	46	49	24	55	2.292	0
A2	2	24	2	ApoE	ApoE	96	99	45	49	29	51	1.724	0
A2	2	25	2	ARHGAP1	ARHGAP1	74	78	45	49	24	29	1.208	0
A2	2	26	2	ARHGAP1	ARHGAP1	77	82	48	51	23	29	1.348	0
A2	2	27	2	ATG5	ATG5	74	78	46	51	40	28	0.675	0
A2	2	28	2	ATG5	ATG5	74	78	45	49	21	29	1.381	0
A2	2	29	2	ATPG	ATPG	208	225	44	48	20	164	8.85	0
A2	2	30	2	ATPG	ATPG	227	234	48	52	23	179	7.913	0
A2	2	1	3	B3GAT1	B3GAT1	77	82	49	52	23	28	1.304	0
A2	2	2	3	B3GAT1	B3GAT1	86	93	53	57	56	33	0.643	0
A2	2	3	3	B4GalT1	B4GalT1	68	74	53	59	87	15	0.172	0
A2	2	4	3	B4GalT1	B4GalT1	70	75	52	57	27	18	0.667	0
A2	2	5	3	B7-1	B7-1	104	107	52	56	25	52	2.04	0
A2	2	6	3	B7-1	B7-1	113	119	52	56	24	61	2.625	0
A2	2	7	3	B7-H2	B7-H2	126	130	52	55	23	74	3.261	0
A2	2	8	3	B7-H2	B7-H2	128	135	51	54	23	77	3.522	0
A2	2	9	3	BAFF R	BAFF R	152	157	52	57	26	100	3.846	0
A2	2	10	3	BAFF R	BAFF R	196	192	65	68	30	131	4.133	0
A2	2	11	3	Bax	Bax	276	278	49	53	26	227	8.654	0
A2	2	12	3	Bax	Bax	275	269	47	51	22	228	9.909	0
A2	2	13	3	BDNF	BDNF	100	105	47	51	22	53	2.455	0
A2	2	14	3	BDNF	BDNF	109	113	46	50	21	63	3	0
A2	2	15	3	beta-NGF	beta-NGF	72	75	48	51	22	24	1.091	0
A2	2	16	3	beta-NGF	beta-NGF	68	73	47	51	21	21	1.048	0
A2	2	17	3	BLAME	BLAME	104	106	47	51	21	57	2.619	0
A2	2	18	3	BLAME	BLAME	106	110	46	49	21	60	2.905	0
A2	2	19	3	BLMH	BLMH	69	75	46	49	20	23	1.3	0
A2	2	20	3	BLMH	BLMH	82	1756	48	424	2095	34	0.636	-100
A2	2	21	3	BMP-1	BMP-1	64	68	45	49	21	19	0.905	0
A2	2	22	3	BMP-1	BMP-1	60	64	45	49	22	15	0.682	0
A2	2	23	3	BMP-15	BMP-15	76	83	43	49	120	33	0.283	0
A2	2	24	3	BMP-15	BMP-15	75	78	43	47	32	32	0.969	0
A2	2	25	3	BMP-9	BMP-9	68	71	45	49	21	23	1.048	0
A2	2	26	3	BMP-9	BMP-9	139	148	51	57	30	88	3.033	0
A2	2	27	3	BNIP2	BNIP2	117	133	44	48	23	73	3.696	0
A2	2	28	3	BNIP2	BNIP2	112	118	43	46	24	69	3	0
A2	2	29	3	BOLA2	BOLA2	76	90	42	46	19	34	2.316	0
A2	2	30	3	BOLA2	BOLA2	84	95	45	48	22	39	2.136	0
A2	2	1	4	BTC	BTC	149	158	56	60	43	93	2.279	0
A2	2	2	4	BTC	BTC	158	161	57	61	25	101	4	0
A2	2	3	4	BTF3	BTF3	88	90	55	60	36	33	0.833	0
A2	2	4	4	BTF3	BTF3	86	92	54	58	50	32	0.68	0
A2	2	5	4	C1q	C1q	89	95	52	57	43	37	0.884	0
A2	2	6	4	C1q	C1q	95	98	50	54	22	45	2	0
A2	2	7	4	C1s	C1s	91	96	51	54	22	40	1.909	0
A2	2	8	4	C1s	C1s	94	100	51	55	27	43	1.667	0
A2	2	9	4	C3a	C3a	94	98	50	54	22	44	2	0
A2	2	10	4	C3a	C3a	106	108	56	60	26	50	1.846	0
A2	2	11	4	C5a	C5a	107	113	49	53	22	58	2.727	0
A2	2	12	4	C5a	C5a	116	119	46	50	21	70	3.286	0
A2	2	13	4	CA1	CA1	116	119	46	49	21	70	3.333	0
A2	2	14	4	CA1	CA1	108	115	46	49	20	62	3.3	0
A2	2	15	4	CA2	CA2	109	115	46	50	22	63	2.955	0
A2	2	16	4	CA2	CA2	116	121	46	50	24	70	2.958	0
A2	2	17	4	CA3	CA3	76	80	46	50	20	30	1.5	0
A2	2	18	4	CA3	CA3	75	78	45	49	20	30	1.45	0
A2	2	19	4	Calbindin D	Calbindin D	90	93	44	48	20	46	2.25	0
A2	2	20	4	Calbindin D	Calbindin D	118	1025	47	303	1703	71	0.424	-100
A2	2	21	4	Cardiotrophin-1	Cardiotrophin-1	116	119	45	118	1030	71	0.001	0
A2	2	22	4	Cardiotrophin-1	Cardiotrophin-1	120	123	43	49	31	77	2.387	0
A2	2	23	4	Cathepsin A	Cathepsin A	108	128	42	46	25	66	3.28	0
A2	2	24	4	Cathepsin A	Cathepsin A	108	110	41	45	22	67	2.955	0
A2	2	25	4	CCL28	CCL28	67	70	42	51	140	25	0.136	0
A2	2	26	4	CCL28	CCL28	65	68	42	46	23	23	0.957	0
A2	2	27	4	CCR3	CCR3	91	97	41	45	30	50	1.733	0
A2	2	28	4	CCR3	CCR3	94	97	40	44	22	54	2.409	0
A2	2	29	4	CCR4	CCR4	251	299	41	45	24	210	10.583	0
A2	2	30	4	CCR4	CCR4	195	354	43	47	20	152	15.35	0
A2	2	1	5	CCT3	CCT3	171	174	61	65	27	110	4.037	0
A2	2	2	5	CCT3	CCT3	189	191	62	65	27	127	4.667	0
A2	2	3	5	CD133	CD133	96	114	56	60	31	40	1.742	0
A2	2	4	5	CD133	CD133	107	111	55	59	25	52	2.08	0
A2	2	5	5	CD23	CD23	117	120	56	60	37	61	1.622	0
A2	2	6	5	CD23	CD23	127	136	54	58	26	73	3	0
A2	2	7	5	CD24	CD24	124	135	53	56	25	71	3.16	0
A2	2	8	5	CD24	CD24	108	111	50	54	23	58	2.478	0
A2	2	9	5	CD2AP	CD2AP	77	82	50	53	26	27	1.115	0
A2	2	10	5	CD2AP	CD2AP	83	89	53	58	25	30	1.24	0
A2	2	11	5	CD30	CD30	112	116	57	61	28	55	1.964	0
A2	2	12	5	CD30	CD30	115	118	51	55	23	64	2.739	0
A2	2	13	5	CD40 Ligand	CD40 Ligand	136	141	50	54	24	86	3.625	0
A2	2	14	5	CD40 Ligand	CD40 Ligand	135	140	47	51	21	88	4.238	0
A2	2	15	5	CD9	CD9	88	93	47	50	23	41	1.87	0
A2	2	16	5	CD9	CD9	94	99	47	51	21	47	2.286	0
A2	2	17	5	CD90	CD90	73	78	47	51	23	26	1.174	0
A2	2	18	5	CD90	CD90	78	82	46	50	21	32	1.524	0
A2	2	19	5	CDC14	CDC14	80	85	44	48	20	36	1.85	0
A2	2	20	5	CDC14	CDC14	81	84	46	51	25	35	1.32	0
A2	2	21	5	CFH	CFH	89	91	44	47	20	45	2.2	0
A2	2	22	5	CFH	CFH	95	98	42	47	58	53	0.879	0
A2	2	23	5	CFI	CFI	71	76	41	46	54	30	0.556	0
A2	2	24	5	CFI	CFI	68	73	41	123	947	27	-0.053	0
A2	2	25	5	CFL1	CFL1	114	1612	43	543	2145	71	0.498	-100
A2	2	26	5	CFL1	CFL1	98	104	41	48	50	57	1.12	0
A2	2	27	5	CGA	CGA	165	180	39	43	25	126	5.48	0
A2	2	28	5	CGA	CGA	189	217	39	43	18	150	9.667	0
A2	2	29	5	CHCHD3	CHCHD3	549	544	42	46	40	507	12.45	0
A2	2	30	5	CHCHD3	CHCHD3	618	608	45	50	24	573	23.25	0
A2	2	1	6	Chemerin	Chemerin	130	132	50	53	22	80	3.591	0
A2	2	2	6	Chemerin	Chemerin	133	134	50	53	22	83	3.682	0
A2	2	3	6	CHGB	CHGB	138	152	51	54	32	87	3.063	0
A2	2	4	6	CHGB	CHGB	152	164	51	56	25	101	4.32	0
A2	2	5	6	Chk1	Chk1	74	78	53	57	25	21	0.84	0
A2	2	6	6	Chk1	Chk1	76	81	53	56	24	23	1.042	0
A2	2	7	6	Chymase	Chymase	105	110	53	56	23	52	2.348	0
A2	2	8	6	Chymase	Chymase	116	119	52	55	23	64	2.783	0
A2	2	9	6	CINC-2	CINC-2	123	126	51	54	23	72	3.13	0
A2	2	10	6	CINC-2	CINC-2	134	137	51	55	23	83	3.565	0
A2	2	11	6	CINC-3	CINC-3	120	127	62	67	39	58	1.538	0
A2	2	12	6	CINC-3	CINC-3	130	140	56	60	26	74	3.077	0
A2	2	13	6	Cingulin	Cingulin	154	172	53	56	24	101	4.833	0
A2	2	14	6	Cingulin	Cingulin	151	157	48	51	21	103	5.048	0
A2	2	15	6	CIP29	CIP29	61	69	48	61	527	13	0.015	0
A2	2	16	6	CIP29	CIP29	67	76	47	51	29	20	0.862	0
A2	2	17	6	Claudin-3	Claudin-3	104	107	46	50	21	58	2.714	0
A2	2	18	6	Claudin-3	Claudin-3	105	108	43	47	20	62	3.05	0
A2	2	19	6	Claudin-4	Claudin-4	74	77	43	47	21	31	1.429	0
A2	2	20	6	Claudin-4	Claudin-4	72	76	42	47	25	30	1.16	0
A2	2	21	6	CNPY2	CNPY2	102	107	41	46	35	61	1.743	0
A2	2	22	6	CNPY2	CNPY2	111	114	40	46	30	71	2.267	0
A2	2	23	6	CNTFR	CNTFR	85	88	40	48	49	45	0.816	0
A2	2	24	6	CNTFR	CNTFR	87	92	41	511	3154	46	-0.133	0
A2	2	25	6	COL19A1	COL19A1	265	270	38	43	35	227	6.486	0
A2	2	26	6	COL19A1	COL19A1	300	302	38	41	17	262	15.353	0
A2	2	27	6	COTL1	COTL1	68	72	38	41	16	30	1.938	0
A2	2	28	6	COTL1	COTL1	69	73	38	42	48	31	0.646	0
A2	2	29	6	CPE	CPE	113	129	40	43	22	73	3.909	0
A2	2	30	6	CPE	CPE	131	132	44	51	135	87	0.6	0
A2	2	1	7	CRADD	CRADD	92	99	51	55	23	41	1.913	0
A2	2	2	7	CRADD	CRADD	92	99	52	57	44	40	0.955	0
A2	2	3	7	CREB	CREB	103	105	49	53	29	54	1.793	0
A2	2	4	7	CREB	CREB	98	101	47	50	23	51	2.217	0
A2	2	5	7	CRF21	CRF21	85	90	45	49	23	40	1.783	0
A2	2	6	7	CRF21	CRF21	84	88	44	48	20	40	2	0
A2	2	7	7	CRHBP	CRHBP	103	106	44	48	21	59	2.762	0
A2	2	8	7	CRHBP	CRHBP	97	103	46	51	85	51	0.612	0
A2	2	9	7	CrkRS	CrkRS	86	91	52	56	26	34	1.346	0
A2	2	10	7	CrkRS	CrkRS	134	139	56	62	34	78	2.265	0
A2	2	11	7	CRTAC1	CRTAC1	73	78	50	54	26	23	0.923	0
A2	2	12	7	CRTAC1	CRTAC1	81	83	49	53	27	32	1.111	0
A2	2	13	7	CRTAM	CRTAM	97	100	46	50	27	51	1.852	0
A2	2	14	7	CRTAM	CRTAM	108	111	46	50	97	62	0.629	0
A2	2	15	7	CRTH-2	CRTH-2	71	77	46	49	20	25	1.4	0
A2	2	16	7	CRTH-2	CRTH-2	76	78	46	49	27	30	1.074	0
A2	2	17	7	Cryptic	Cryptic	112	120	45	48	20	67	3.6	0
A2	2	18	7	Cryptic	Cryptic	120	128	42	46	49	78	1.673	0
A2	2	19	7	CSE1L	CSE1L	71	75	40	44	18	31	1.722	0
A2	2	20	7	CSE1L	CSE1L	74	77	40	43	18	34	1.889	0
A2	2	21	7	CSK	CSK	759	818	39	42	18	720	43.111	0
A2	2	22	7	CSK	CSK	752	875	38	42	25	714	33.32	0
A2	2	23	7	CTNND1	CTNND1	77	96	39	44	71	38	0.732	0
A2	2	24	7	CTNND1	CTNND1	82	109	39	43	27	43	2.444	0
A2	2	25	7	CXCR2	CXCR2	66	70	36	40	32	30	0.938	0
A2	2	26	7	CXCR2	CXCR2	69	72	36	39	18	33	1.833	0
A2	2	27	7	CXCR4	CXCR4	138	146	36	42	102	102	1.02	0
A2	2	28	7	CXCR4	CXCR4	153	171	37	41	23	116	5.652	0
A2	2	29	7	CXCR7	CXCR7	66	70	39	43	21	27	1.286	0
A2	2	30	7	CXCR7	CXCR7	72	75	45	52	67	27	0.343	0
A2	2	1	8	Cyclin D1	Cyclin D1	76	82	48	52	22	28	1.364	0
A2	2	2	8	Cyclin D1	Cyclin D1	76	81	49	54	65	27	0.415	0
A2	2	3	8	Cyclophilin F	Cyclophilin F	387	435	45	49	33	342	11.697	0
A2	2	4	8	Cyclophilin F	Cyclophilin F	415	448	42	46	20	373	20.1	0
A2	2	5	8	Cystatin A	Cystatin A	118	122	42	46	19	76	4	0
A2	2	6	8	Cystatin A	Cystatin A	112	114	42	47	25	70	2.68	0
A2	2	7	8	Cystatin B	Cystatin B	125	132	41	44	18	84	4.889	0
A2	2	8	8	Cystatin B	Cystatin B	144	151	40	44	18	104	5.944	0
A2	2	9	8	Cystatin D	Cystatin D	113	119	42	46	20	71	3.65	0
A2	2	10	8	Cystatin D	Cystatin D	125	135	50	54	26	75	3.115	0
A2	2	11	8	Cystatin E	Cystatin E	99	103	48	52	32	51	1.594	0
A2	2	12	8	Cystatin E	Cystatin E	112	116	46	52	97	66	0.66	0
A2	2	13	8	Cystatin S	Cystatin S	107	109	45	48	22	62	2.773	0
A2	2	14	8	Cystatin S	Cystatin S	106	108	45	48	20	61	3	0
A2	2	15	8	DAK	DAK	95	97	45	49	26	50	1.846	0
A2	2	16	8	DAK	DAK	98	100	45	49	21	53	2.429	0
A2	2	17	8	DCI	DCI	76	84	44	48	25	32	1.44	0
A2	2	18	8	DCI	DCI	79	85	43	46	20	36	1.95	0
A2	2	19	8	DCXR	DCXR	132	132	41	45	19	91	4.579	0
A2	2	20	8	DCXR	DCXR	139	140	40	44	32	99	3	0
A2	2	21	8	DLL4	DLL4	96	102	40	43	22	56	2.682	0
A2	2	22	8	DLL4	DLL4	97	99	39	43	25	58	2.24	0
A2	2	23	8	DMGDH	DMGDH	101	116	37	42	89	64	0.831	0
A2	2	24	8	DMGDH	DMGDH	117	118	36	40	33	81	2.364	0
A2	2	25	8	DSCAM	DSCAM	77	79	35	38	16	42	2.563	0
A2	2	26	8	DSCAM	DSCAM	78	83	35	40	70	43	0.614	0
A2	2	27	8	DSG1	DSG1	104	106	35	39	18	69	3.722	0
A2	2	28	8	DSG1	DSG1	126	126	37	41	26	89	3.269	0
A2	2	29	8	EDA-A2	EDA-A2	140	144	42	46	27	98	3.63	0
A2	2	30	8	EDA-A2	EDA-A2	169	171	46	50	41	123	2.951	0
A2	2	1	9	EDAR	EDAR	109	109	47	51	23	62	2.522	0
A2	2	2	9	EDAR	EDAR	113	117	47	51	21	66	3.143	0
A2	2	3	9	eEF2	eEF2	101	103	44	48	22	57	2.5	0
A2	2	4	9	eEF2	eEF2	101	105	43	46	20	58	2.95	0
A2	2	5	9	EG-VEGF	EG-VEGF	123	128	42	45	19	81	4.368	0
A2	2	6	9	EG-VEGF	EG-VEGF	135	144	42	45	27	93	3.667	0
A2	2	7	9	eIF4E	eIF4E	69	73	41	45	19	28	1.474	0
A2	2	8	9	eIF4E	eIF4E	69	73	39	42	18	30	1.722	0
A2	2	9	9	EMAP-II	EMAP-II	68	71	39	43	42	29	0.667	0
A2	2	10	9	EMAP-II	EMAP-II	85	95	39	44	48	46	1.063	0
A2	2	11	9	Endothelin	Endothelin	110	114	46	50	26	64	2.462	0
A2	2	12	9	Endothelin	Endothelin	110	114	49	54	27	61	2.222	0
A2	2	13	9	Eotaxin-2	Eotaxin-2	119	121	53	59	33	66	1.879	0
A2	2	14	9	Eotaxin-2	Eotaxin-2	110	112	50	57	32	60	1.719	0
A2	2	15	9	EphA1	EphA1	112	115	50	67	50	62	0.96	0
A2	2	16	9	EphA1	EphA1	242	239	54	70	51	188	3.314	0
A2	2	17	9	EphA2	EphA2	175	177	49	58	34	126	3.5	0
A2	2	18	9	EphA2	EphA2	72	76	43	47	24	29	1.208	0
A2	2	19	9	EPHX2	EPHX2	282	267	41	45	19	241	11.684	0
A2	2	20	9	EPHX2	EPHX2	335	308	39	43	23	296	11.522	0
A2	2	21	9	Epiregulin	Epiregulin	111	111	39	43	29	72	2.345	0
A2	2	22	9	Epiregulin	Epiregulin	121	122	39	53	709	82	0.097	0
A2	2	23	9	ERRa	ERRa	70	72	38	50	293	32	0.075	0
A2	2	24	9	ERRa	ERRa	65	70	36	40	42	29	0.714	0
A2	2	25	9	E-Selectin	E-Selectin	72	76	35	38	16	37	2.375	0
A2	2	26	9	E-Selectin	E-Selectin	74	78	35	38	21	39	1.905	0
A2	2	27	9	EVC2	EVC2	125	145	36	40	21	89	5	0
A2	2	28	9	EVC2	EVC2	165	175	39	43	18	126	7.333	0
A2	2	29	9	Factor IX	Factor IX	94	131	44	48	29	50	2.862	0
A2	2	30	9	Factor IX	Factor IX	133	301	46	60	253	87	0.953	0
A2	2	1	10	Factor V	Factor V	75	148	46	50	22	29	4.455	0
A2	2	2	10	Factor V	Factor V	83	165	48	52	24	35	4.708	0
A2	2	3	10	Factor VII	Factor VII	116	119	45	49	21	71	3.333	0
A2	2	4	10	Factor VII	Factor VII	122	126	43	46	19	79	4.211	0
A2	2	5	10	Factor XII	Factor XII	130	136	42	46	20	88	4.5	0
A2	2	6	10	Factor XII	Factor XII	156	164	41	45	20	115	5.95	0
A2	2	7	10	FAM3C	FAM3C	94	97	40	43	18	54	3	0
A2	2	8	10	FAM3C	FAM3C	93	97	38	42	18	55	3.056	0
A2	2	9	10	Fas	Fas	74	78	37	40	18	37	2.111	0
A2	2	10	10	Fas	Fas	81	90	37	40	17	44	2.941	0
A2	2	11	10	Fas Ligand	Fas Ligand	137	152	40	44	23	97	4.696	0
A2	2	12	10	Fas Ligand	Fas Ligand	166	178	44	49	34	122	3.794	0
A2	2	13	10	FGF-11	FGF-11	192	208	50	55	34	142	4.5	0
A2	2	14	10	FGF-11	FGF-11	192	203	42	46	20	150	7.85	0
A2	2	15	10	FGF-20	FGF-20	100	110	40	45	25	60	2.6	0
A2	2	16	10	FGF-20	FGF-20	114	124	43	48	23	71	3.304	0
A2	2	17	10	FGF-23	FGF-23	63	67	43	47	24	20	0.833	0
A2	2	18	10	FGF-23	FGF-23	140	144	41	44	18	99	5.556	0
A2	2	19	10	FGF-9	FGF-9	139	147	41	45	36	98	2.833	0
A2	2	20	10	FGF-9	FGF-9	114	115	39	42	19	75	3.842	0
A2	2	21	10	FGF-BP	FGF-BP	129	135	39	43	32	90	2.875	0
A2	2	22	10	FGF-BP	FGF-BP	136	144	38	44	67	98	1.493	0
A2	2	23	10	FGFR1	FGFR1	129	139	38	46	71	91	1.31	0
A2	2	24	10	FGFR1	FGFR1	140	148	36	43	91	104	1.154	0
A2	2	25	10	FGFR2	FGFR2	152	153	36	40	18	116	6.278	0
A2	2	26	10	FGFR2	FGFR2	110	113	35	39	17	75	4.353	0
A2	2	27	10	FGFR5	FGFR5	243	270	36	43	66	207	3.439	0
A2	2	28	10	FGFR5	FGFR5	270	286	39	46	110	231	2.182	0
A2	2	29	10	FGG	FGG	299	324	43	48	46	256	6	0
A2	2	30	10	FGG	FGG	350	372	45	55	137	305	2.314	0
A2	2	1	11	FH	FH	155	166	48	53	39	107	2.897	0
A2	2	2	11	FH	FH	190	197	47	53	30	143	4.8	0
A2	2	3	11	Fibronectin	Fibronectin	93	95	45	50	58	48	0.776	0
A2	2	4	11	Fibronectin	Fibronectin	90	93	43	47	57	47	0.807	0
A2	2	5	11	Ficolin-2	Ficolin-2	68	72	42	46	29	26	0.897	0
A2	2	6	11	Ficolin-2	Ficolin-2	70	73	41	44	22	29	1.318	0
A2	2	7	11	FLG2	FLG2	62	74	38	42	18	24	1.778	0
A2	2	8	11	FLG2	FLG2	67	78	37	42	90	30	0.4	0
A2	2	9	11	FOXN3	FOXN3	106	115	36	40	17	70	4.412	0
A2	2	10	11	FOXN3	FOXN3	111	114	35	38	15	76	5.067	0
A2	2	11	11	Fractalkine	Fractalkine	58	64	35	39	16	23	1.563	0
A2	2	12	11	Fractalkine	Fractalkine	56	60	35	40	32	21	0.625	0
A2	2	13	11	Frizzled-1	Frizzled-1	53	56	37	41	18	16	0.833	0
A2	2	14	11	Frizzled-1	Frizzled-1	51	55	39	43	20	12	0.6	0
A2	2	15	11	Frizzled-4	Frizzled-4	63	65	40	44	25	23	0.84	0
A2	2	16	11	Frizzled-4	Frizzled-4	60	64	40	43	19	20	1.105	0
A2	2	17	11	Frizzled-5	Frizzled-5	55	59	38	42	19	17	0.895	0
A2	2	18	11	Frizzled-5	Frizzled-5	58	63	39	42	18	19	1.167	0
A2	2	19	11	Frizzled-6	Frizzled-6	59	63	39	42	18	20	1.167	0
A2	2	20	11	Frizzled-6	Frizzled-6	56	60	37	41	18	19	1.056	0
A2	2	21	11	Frizzled-7	Frizzled-7	62	65	37	42	39	25	0.59	0
A2	2	22	11	Frizzled-7	Frizzled-7	82	86	37	42	46	45	0.957	0
A2	2	23	11	FSTL1	FSTL1	62	66	36	42	47	26	0.511	0
A2	2	24	11	FSTL1	FSTL1	68	72	36	40	19	32	1.684	0
A2	2	25	11	Galanin	Galanin	106	116	36	41	64	70	1.172	0
A2	2	26	11	Galanin	Galanin	117	122	35	41	43	82	1.884	0
A2	2	27	11	GASP-1	GASP-1	57	64	38	44	85	19	0.235	0
A2	2	28	11	GASP-1	GASP-1	57	62	41	45	19	16	0.895	0
A2	2	29	11	GASP-2	GASP-2	86	91	44	50	125	42	0.328	0
A2	2	30	11	GASP-2	GASP-2	96	101	46	57	153	50	0.288	0
A2	2	1	12	G-CSF R	G-CSF R	81	84	47	52	38	34	0.842	0
A2	2	2	12	G-CSF R	G-CSF R	78	83	46	52	105	32	0.295	0
A2	2	3	12	GDF-15	GDF-15	147	141	46	49	21	101	4.381	0
A2	2	4	12	GDF-15	GDF-15	144	140	42	46	20	102	4.7	0
A2	2	5	12	GDF-5	GDF-5	110	115	41	44	18	69	3.944	0
A2	2	6	12	GDF-5	GDF-5	112	116	39	43	18	73	4.056	0
A2	2	7	12	GFRA4	GFRA4	102	107	37	41	17	65	3.882	0
A2	2	8	12	GFRA4	GFRA4	105	109	36	40	20	69	3.45	0
A2	2	9	12	GHR	GHR	83	88	36	39	17	47	2.882	0
A2	2	10	12	GHR	GHR	90	96	36	40	83	54	0.675	0
A2	2	11	12	GKN1	GKN1	63	66	36	40	17	27	1.529	0
A2	2	12	12	GKN1	GKN1	66	71	37	40	17	29	1.824	0
A2	2	13	12	GLI-2	GLI-2	66	70	36	41	33	30	0.879	0
A2	2	14	12	GLI-2	GLI-2	66	69	37	41	18	29	1.556	0
A2	2	15	12	GLIPR2	GLIPR2	62	72	38	42	17	24	1.765	0
A2	2	16	12	GLIPR2	GLIPR2	67	76	37	41	18	30	1.944	0
A2	2	17	12	Glut1	Glut1	81	84	37	41	38	44	1.132	0
A2	2	18	12	Glut1	Glut1	84	87	38	42	30	46	1.5	0
A2	2	19	12	Glut2	Glut2	72	75	37	40	17	35	2.059	0
A2	2	20	12	Glut2	Glut2	79	82	36	40	38	43	1.105	0
A2	2	21	12	Glut4	Glut4	56	63	36	40	28	20	0.821	0
A2	2	22	12	Glut4	Glut4	61	69	36	42	50	25	0.54	0
A2	2	23	12	Glut5	Glut5	68	72	36	45	175	32	0.154	0
A2	2	24	12	Glut5	Glut5	69	71	36	40	16	33	1.938	0
A2	2	25	12	GM2A	GM2A	198	228	35	39	35	163	5.4	0
A2	2	26	12	GM2A	GM2A	244	289	36	41	34	208	7.294	0
A2	2	27	12	GM-CSF	GM-CSF	77	79	38	42	18	39	2.056	0
A2	2	28	12	GM-CSF	GM-CSF	89	95	43	47	20	46	2.4	0
A2	2	29	12	GP2	GP2	107	109	46	49	19	61	3.158	0
A2	2	30	12	GP2	GP2	120	121	46	52	53	74	1.302	0
A2	2	1	13	gp340	gp340	96	101	46	51	55	50	0.909	0
A2	2	2	13	gp340	gp340	91	93	46	49	20	45	2.2	0
A2	2	3	13	GPD1	GPD1	108	115	47	51	21	61	3.048	0
A2	2	4	13	GPD1	GPD1	120	122	44	47	20	76	3.75	0
A2	2	5	13	GPR-39	GPR-39	115	116	41	45	19	74	3.737	0
A2	2	6	13	GPR-39	GPR-39	108	112	40	43	17	68	4.059	0
A2	2	7	13	Granzyme A	Granzyme A	68	72	37	41	17	31	1.824	0
A2	2	8	13	Granzyme A	Granzyme A	66	71	36	40	16	30	1.938	0
A2	2	9	13	Granzyme M	Granzyme M	130	136	36	40	23	94	4.174	0
A2	2	10	13	Granzyme M	Granzyme M	142	146	37	41	17	105	6.176	0
A2	2	11	13	GRHPR	GRHPR	172	174	39	46	52	133	2.462	0
A2	2	12	13	GRHPR	GRHPR	189	194	39	47	116	150	1.267	0
A2	2	13	13	GRP	GRP	53	65	37	44	208	16	0.101	0
A2	2	14	13	GRP	GRP	54	66	37	41	31	17	0.806	0
A2	2	15	13	GSK-3 beta	GSK-3 beta	60	63	38	41	18	22	1.222	0
A2	2	16	13	GSK-3 beta	GSK-3 beta	62	65	38	42	17	24	1.353	0
A2	2	17	13	GSN	GSN	58	63	36	40	17	22	1.353	0
A2	2	18	13	GSN	GSN	68	75	36	40	21	32	1.667	0
A2	2	19	13	GSR	GSR	105	109	36	40	24	69	2.875	0
A2	2	20	13	GSR	GSR	116	119	36	39	16	80	5	0
A2	2	21	13	GSTM1	GSTM1	65	69	35	39	16	30	1.875	0
A2	2	22	13	GSTM1	GSTM1	66	69	37	43	76	29	0.342	0
A2	2	23	13	GSTO1	GSTO1	68	85	37	51	178	31	0.191	0
A2	2	24	13	GSTO1	GSTO1	68	72	35	39	17	33	1.941	0
A2	2	25	13	GULP1	GULP1	56	60	35	39	21	21	1	0
A2	2	26	13	GULP1	GULP1	60	62	37	40	17	23	1.294	0
A2	2	27	13	HAI-1	HAI-1	73	76	42	46	37	31	0.811	0
A2	2	28	13	HAI-1	HAI-1	82	84	46	49	20	36	1.75	0
A2	2	29	13	Haptoglobin	Haptoglobin	133	148	46	50	21	87	4.667	0
A2	2	30	13	Haptoglobin	Haptoglobin	146	165	47	51	26	99	4.385	0
A2	2	1	14	HB-EGF	HB-EGF	72	77	46	51	47	26	0.553	0
A2	2	2	14	HB-EGF	HB-EGF	67	73	46	49	21	21	1.143	0
A2	2	3	14	HEG1	HEG1	69	80	48	51	25	21	1.16	0
A2	2	4	14	HEG1	HEG1	76	87	45	48	20	31	1.95	0
A2	2	5	14	Hepassocin	Hepassocin	91	94	42	46	20	49	2.4	0
A2	2	6	14	Hepassocin	Hepassocin	87	92	39	43	18	48	2.722	0
A2	2	7	14	HEXB	HEXB	103	105	38	41	17	65	3.765	0
A2	2	8	14	HEXB	HEXB	118	117	37	42	25	81	3	0
A2	2	9	14	HGFA	HGFA	106	112	38	41	18	68	3.944	0
A2	2	10	14	HGFA	HGFA	116	119	39	44	46	77	1.63	0
A2	2	11	14	Histone H2AY	Histone H2AY	55	60	39	43	22	16	0.773	0
A2	2	12	14	Histone H2AY	Histone H2AY	56	61	39	45	112	17	0.143	0
A2	2	13	14	hnRNPL	hnRNPL	96	98	39	44	27	57	2	0
A2	2	14	14	hnRNPL	hnRNPL	100	103	38	47	186	62	0.301	0
A2	2	15	14	Hoxb3	Hoxb3	102	113	37	54	370	65	0.159	0
A2	2	16	14	Hoxb3	Hoxb3	121	130	38	41	17	83	5.235	0
A2	2	17	14	HOXD11	HOXD11	80	84	36	40	30	44	1.467	0
A2	2	18	14	HOXD11	HOXD11	88	91	36	39	30	52	1.733	0
A2	2	19	14	HSP10	HSP10	70	73	36	39	16	34	2.125	0
A2	2	20	14	HSP10	HSP10	71	73	35	39	16	36	2.125	0
A2	2	21	14	HSP47	HSP47	67	70	36	39	18	31	1.722	0
A2	2	22	14	HSP47	HSP47	73	78	37	51	497	36	0.054	0
A2	2	23	14	HTRA1	HTRA1	51	136	37	45	77	14	1.182	0
A2	2	24	14	HTRA1	HTRA1	57	62	35	39	16	22	1.438	0
A2	2	25	14	HVEM	HVEM	51	56	35	39	16	16	1.063	0
A2	2	26	14	HVEM	HVEM	56	61	39	43	19	17	0.947	0
A2	2	27	14	ICAM-1	ICAM-1	95	101	44	47	20	51	2.7	0
A2	2	28	14	ICAM-1	ICAM-1	101	107	45	49	21	56	2.762	0
A2	2	29	14	ICAM-2	ICAM-2	68	72	46	50	20	22	1.1	0
A2	2	30	14	ICAM-2	ICAM-2	64	68	46	50	31	18	0.581	0
A2	2	1	15	IDE	IDE	816	1211	50	55	38	766	30.421	0
A2	2	2	15	IDE	IDE	923	1407	47	51	24	876	56.5	0
A2	2	3	15	IFN-beta	IFN-beta	67	72	49	54	49	18	0.367	0
A2	2	4	15	IFN-beta	IFN-beta	69	72	48	51	21	21	1	0
A2	2	5	15	IFNGR1	IFNGR1	107	111	44	47	19	63	3.368	0
A2	2	6	15	IFNGR1	IFNGR1	110	112	41	45	19	69	3.526	0
A2	2	7	15	IGFBP-2	IGFBP-2	95	97	40	43	18	55	3	0
A2	2	8	15	IGFBP-2	IGFBP-2	90	93	39	43	21	51	2.381	0
A2	2	9	15	IGSF4C	IGSF4C	66	70	39	48	252	27	0.087	0
A2	2	10	15	IGSF4C	IGSF4C	67	71	40	46	76	27	0.329	0
A2	2	11	15	IL-1 alpha	IL-1 alpha	504	457	40	43	17	464	24.353	0
A2	2	12	15	IL-1 alpha	IL-1 alpha	594	538	40	44	22	554	22.455	0
A2	2	13	15	IL-1 F10	IL-1 F10	57	60	40	46	89	17	0.157	0
A2	2	14	15	IL-1 F10	IL-1 F10	58	61	39	47	185	19	0.076	0
A2	2	15	15	IL-1 F5	IL-1 F5	74	78	38	41	17	36	2.176	0
A2	2	16	15	IL-1 F5	IL-1 F5	79	82	38	42	21	41	1.905	0
A2	2	17	15	IL-1 F6	IL-1 F6	67	70	37	41	19	30	1.526	0
A2	2	18	15	IL-1 F6	IL-1 F6	67	70	36	40	29	31	1.034	0
A2	2	19	15	IL-1 F9	IL-1 F9	85	89	35	39	16	50	3.125	0
A2	2	20	15	IL-1 F9	IL-1 F9	92	97	36	40	56	56	1.018	0
A2	2	21	15	IL-1 R4	IL-1 R4	101	102	36	40	27	65	2.296	0
A2	2	22	15	IL-1 R4	IL-1 R4	108	108	37	48	174	71	0.345	0
A2	2	23	15	IL-1 R6	IL-1 R6	95	107	37	47	108	58	0.556	0
A2	2	24	15	IL-1 R6	IL-1 R6	99	102	36	39	17	63	3.706	0
A2	2	25	15	IL-11	IL-11	103	107	37	40	16	66	4.188	0
A2	2	26	15	IL-11	IL-11	132	141	41	45	18	91	5.333	0
A2	2	27	15	IL-12 p40	IL-12 p40	152	163	46	50	25	106	4.52	0
A2	2	28	15	IL-12 p40	IL-12 p40	162	176	47	52	27	115	4.593	0
A2	2	29	15	IL-12 RB1	IL-12 RB1	167	180	47	50	21	120	6.19	0
A2	2	30	15	IL-12 RB1	IL-12 RB1	172	184	45	49	22	127	6.136	0
A2	2	1	16	IL-13	IL-13	108	112	53	59	99	55	0.535	0
A2	2	2	16	IL-13	IL-13	107	110	49	54	45	58	1.244	0
A2	2	3	16	IL-15	IL-15	94	100	50	53	23	44	2.043	0
A2	2	4	16	IL-15	IL-15	107	111	53	58	26	54	2.038	0
A2	2	5	16	IL-16	IL-16	95	98	45	48	20	50	2.5	0
A2	2	6	16	IL-16	IL-16	97	100	41	46	48	56	1.125	0
A2	2	7	16	IL-17A	IL-17A	147	162	39	43	20	108	5.95	0
A2	2	8	16	IL-17A	IL-17A	165	192	38	42	22	127	6.818	0
A2	2	9	16	IL-17C	IL-17C	68	71	38	42	18	30	1.611	0
A2	2	10	16	IL-17C	IL-17C	70	73	39	46	132	31	0.205	0
A2	2	11	16	IL-17D	IL-17D	64	68	40	43	19	24	1.316	0
A2	2	12	16	IL-17D	IL-17D	67	82	40	45	32	27	1.156	0
A2	2	13	16	IL-19	IL-19	133	142	44	48	25	89	3.76	0
A2	2	14	16	IL-19	IL-19	101	102	38	42	49	63	1.224	0
A2	2	15	16	IL-2 R beta	IL-2 R beta	87	90	36	40	19	51	2.632	0
A2	2	16	16	IL-2 R beta	IL-2 R beta	94	97	37	42	38	57	1.447	0
A2	2	17	16	IL-24	IL-24	83	91	35	39	19	48	2.737	0
A2	2	18	16	IL-24	IL-24	83	86	35	40	61	48	0.754	0
A2	2	19	16	IL-27	IL-27	82	88	35	39	20	47	2.45	0
A2	2	20	16	IL-27	IL-27	80	83	36	41	39	44	1.077	0
A2	2	21	16	IL-28B	IL-28B	92	95	37	44	34	55	1.5	0
A2	2	22	16	IL-28B	IL-28B	102	109	38	46	50	64	1.26	0
A2	2	23	16	IL-3	IL-3	104	108	37	44	77	67	0.831	0
A2	2	24	16	IL-3	IL-3	119	122	36	43	175	83	0.451	0
A2	2	25	16	IL-3 R beta	IL-3 R beta	78	83	36	40	19	42	2.263	0
A2	2	26	16	IL-3 R beta	IL-3 R beta	89	94	42	45	19	47	2.579	0
A2	2	27	16	IL-5	IL-5	104	109	47	53	28	57	2	0
A2	2	28	16	IL-5	IL-5	122	126	49	55	29	73	2.448	0
A2	2	29	16	IMP2	IMP2	73	78	50	54	23	23	1.043	0
A2	2	30	16	IMP2	IMP2	69	73	49	53	23	20	0.87	0
A2	2	1	17	INSL3	INSL3	140	145	56	64	108	84	0.75	0
A2	2	2	17	INSL3	INSL3	140	143	53	58	30	87	2.833	0
A2	2	3	17	Inuslin	Inuslin	106	109	52	57	67	54	0.776	0
A2	2	4	17	Inuslin	Inuslin	115	119	58	61	25	57	2.32	0
A2	2	5	17	I-TAC	I-TAC	109	113	53	57	28	56	2	0
A2	2	6	17	I-TAC	I-TAC	110	113	44	48	26	66	2.5	0
A2	2	7	17	Jak2	Jak2	78	80	42	46	20	36	1.7	0
A2	2	8	17	Jak2	Jak2	76	83	40	44	20	36	1.95	0
A2	2	9	17	Kallikrein 10	Kallikrein 10	83	86	39	43	26	44	1.654	0
A2	2	10	17	Kallikrein 10	Kallikrein 10	85	90	40	51	194	45	0.201	0
A2	2	11	17	Kallikrein 11	Kallikrein 11	77	81	40	48	111	37	0.297	0
A2	2	12	17	Kallikrein 11	Kallikrein 11	81	83	40	45	52	41	0.731	0
A2	2	13	17	Kallikrein 5	Kallikrein 5	119	120	40	44	29	79	2.621	0
A2	2	14	17	Kallikrein 5	Kallikrein 5	131	133	38	43	78	93	1.154	0
A2	2	15	17	Kallikrein 6	Kallikrein 6	72	75	36	40	26	36	1.346	0
A2	2	16	17	Kallikrein 6	Kallikrein 6	75	78	36	40	20	39	1.9	0
A2	2	17	17	KIF5B	KIF5B	89	250	35	39	16	54	13.188	0
A2	2	18	17	KIF5B	KIF5B	80	157	34	38	16	46	7.438	0
A2	2	19	17	LAMA5	LAMA5	73	129	35	38	17	38	5.353	0
A2	2	20	17	LAMA5	LAMA5	75	149	35	41	109	40	0.991	0
A2	2	21	17	LAMP	LAMP	90	94	36	40	24	54	2.25	0
A2	2	22	17	LAMP	LAMP	96	100	38	58	323	58	0.13	0
A2	2	23	17	LASP1	LASP1	64	79	38	52	140	26	0.193	0
A2	2	24	17	LASP1	LASP1	62	65	37	41	24	25	1	0
A2	2	25	17	LBP	LBP	57	60	36	43	108	21	0.157	0
A2	2	26	17	LBP	LBP	62	67	42	46	20	20	1.05	0
A2	2	27	17	Lefty-1	Lefty-1	144	150	47	51	22	97	4.5	0
A2	2	28	17	Lefty-1	Lefty-1	168	172	50	53	23	118	5.174	0
A2	2	29	17	Lefty-A	Lefty-A	103	106	49	53	24	54	2.208	0
A2	2	30	17	Lefty-A	Lefty-A	104	109	50	53	23	54	2.435	0
A2	2	1	18	LHPP	LHPP	84	114	61	67	52	23	0.904	0
A2	2	2	18	LHPP	LHPP	87	98	55	59	28	32	1.393	0
A2	2	3	18	LIX	LIX	108	111	53	58	44	55	1.205	0
A2	2	4	18	LIX	LIX	109	111	55	58	24	54	2.208	0
A2	2	5	18	LPS	LPS	76	88	59	63	25	17	1	0
A2	2	6	18	LPS	LPS	73	86	54	58	77	19	0.364	0
A2	2	7	18	LRG1	LRG1	113	119	46	49	21	67	3.333	0
A2	2	8	18	LRG1	LRG1	119	128	40	44	21	79	4	0
A2	2	9	18	LRP-6	LRP-6	62	66	38	42	23	24	1.043	0
A2	2	10	18	LRP-6	LRP-6	67	80	39	53	205	28	0.132	0
A2	2	11	18	L-Selectin	L-Selectin	110	115	39	44	52	71	1.365	0
A2	2	12	18	L-Selectin	L-Selectin	121	128	40	45	35	81	2.371	0
A2	2	13	18	LUZP1	LUZP1	206	202	39	44	30	167	5.267	0
A2	2	14	18	LUZP1	LUZP1	228	218	39	45	120	189	1.442	0
A2	2	15	18	Lymphotactin	Lymphotactin	99	99	38	42	23	61	2.478	0
A2	2	16	18	Lymphotactin	Lymphotactin	109	108	37	41	20	72	3.35	0
A2	2	17	18	MAdCAM-1	MAdCAM-1	97	102	36	46	298	61	0.188	0
A2	2	18	18	MAdCAM-1	MAdCAM-1	100	109	35	39	16	65	4.375	0
A2	2	19	18	MAN1	MAN1	49	58	35	39	16	14	1.188	0
A2	2	20	18	MAN1	MAN1	52	64	36	42	43	16	0.512	0
A2	2	21	18	Mcl-1	Mcl-1	59	64	37	42	59	22	0.373	0
A2	2	22	18	Mcl-1	Mcl-1	60	75	38	43	39	22	0.821	0
A2	2	23	18	MCP-1	MCP-1	136	165	38	45	58	98	2.069	0
A2	2	24	18	MCP-1	MCP-1	156	177	39	66	537	117	0.207	0
A2	2	25	18	MCP-5	MCP-5	84	89	38	58	674	46	0.046	0
A2	2	26	18	MCP-5	MCP-5	134	135	44	48	29	90	3	0
A2	2	27	18	MDC	MDC	192	200	48	51	31	144	4.806	0
A2	2	28	18	MDC	MDC	228	239	49	53	28	179	6.643	0
A2	2	29	18	MEP1A	MEP1A	461	440	49	53	22	412	17.591	0
A2	2	30	18	MEP1A	MEP1A	498	456	50	54	22	448	18.273	0
A2	2	1	19	Mesothelin	Mesothelin	103	116	61	68	75	42	0.64	0
A2	2	2	19	Mesothelin	Mesothelin	98	102	60	71	151	38	0.205	0
A2	2	3	19	MICB	MICB	111	116	56	60	26	55	2.154	0
A2	2	4	19	MICB	MICB	112	113	55	59	27	57	2	0
A2	2	5	19	MIP-3 alpha	MIP-3 alpha	134	138	57	61	27	77	2.852	0
A2	2	6	19	MIP-3 alpha	MIP-3 alpha	151	152	59	63	25	92	3.56	0
A2	2	7	19	MIS RII	MIS RII	77	82	52	67	298	25	0.05	0
A2	2	8	19	MIS RII	MIS RII	67	75	43	49	92	24	0.283	0
A2	2	9	19	Mitofusin 2	Mitofusin 2	79	83	41	44	20	38	1.95	0
A2	2	10	19	Mitofusin 2	Mitofusin 2	79	86	39	51	204	40	0.172	0
A2	2	11	19	MKK3	MKK3	92	103	41	55	207	51	0.232	0
A2	2	12	19	MKK3	MKK3	93	98	41	47	110	52	0.464	0
A2	2	13	19	MKK4	MKK4	60	64	39	43	18	21	1.167	0
A2	2	14	19	MKK4	MKK4	58	62	39	45	119	19	0.143	0
A2	2	15	19	MMP-10	MMP-10	78	83	39	45	153	39	0.248	0
A2	2	16	19	MMP-10	MMP-10	83	89	37	41	31	46	1.548	0
A2	2	17	19	MMP-13	MMP-13	90	97	37	41	54	53	1.037	0
A2	2	18	19	MMP-13	MMP-13	98	100	36	39	20	62	3.05	0
A2	2	19	19	MMP-16	MMP-16	50	54	35	39	20	15	0.75	0
A2	2	20	19	MMP-16	MMP-16	55	79	37	50	337	18	0.086	0
A2	2	21	19	MMP-7	MMP-7	74	78	37	46	239	37	0.134	0
A2	2	22	19	MMP-7	MMP-7	85	235	38	65	377	47	0.451	0
A2	2	23	19	MRP 1	MRP 1	81	84	38	52	192	43	0.167	0
A2	2	24	19	MRP 1	MRP 1	83	87	39	52	244	44	0.143	0
A2	2	25	19	Multimerin 2	Multimerin 2	117	125	40	55	231	77	0.303	0
A2	2	26	19	Multimerin 2	Multimerin 2	140	149	44	49	76	96	1.316	0
A2	2	27	19	MuSK	MuSK	104	112	48	54	151	56	0.384	0
A2	2	28	19	MuSK	MuSK	121	126	49	53	37	72	1.973	0
A2	2	29	19	MyBPC3	MyBPC3	75	81	49	53	25	26	1.12	0
A2	2	30	19	MyBPC3	MyBPC3	76	80	50	54	23	26	1.13	0
A2	2	1	20	POS1	POS1	26708	22322	65	69	41	26643	542.756	0
A2	2	2	20	POS1	POS1	27925	22797	60	66	76	27865	299.092	0
A2	2	3	20	POS2	POS2	11171	9894	57	61	25	11114	393.32	0
A2	2	4	20	POS2	POS2	13553	10562	56	62	69	13497	152.174	0
A2	2	5	20	POS3	POS3	10424	9223	58	62	46	10366	199.152	0
A2	2	6	20	POS3	POS3	11106	9734	61	66	60	11045	161.133	0
A2	2	7	20	Neg	Neg	68	77	61	67	61	7	0.164	0
A2	2	8	20	Neg	Neg	70	77	60	107	547	10	-0.055	0
A2	2	9	20	NACA1	NACA1	116	199	52	91	487	64	0.222	0
A2	2	10	20	NACA1	NACA1	105	205	42	61	253	63	0.569	0
A2	2	11	20	NADK	NADK	73	88	43	49	106	30	0.368	0
A2	2	12	20	NADK	NADK	77	84	44	57	104	33	0.26	0
A2	2	13	20	NAGPA	NAGPA	91	98	42	54	172	49	0.256	0
A2	2	14	20	NAGPA	NAGPA	97	101	40	45	67	57	0.836	0
A2	2	15	20	NAPRT1	NAPRT1	229	304	39	45	153	190	1.693	0
A2	2	16	20	NAPRT1	NAPRT1	267	349	37	41	31	230	9.935	0
A2	2	17	20	NeuroD1	NeuroD1	56	60	37	42	38	19	0.474	0
A2	2	18	20	NeuroD1	NeuroD1	54	59	36	41	40	18	0.45	0
A2	2	19	20	Neurolysin	Neurolysin	61	65	35	40	45	26	0.556	0
A2	2	20	20	Neurolysin	Neurolysin	59	75	36	49	172	23	0.151	0
A2	2	21	20	Neuropilin-2	Neuropilin-2	103	108	37	51	316	66	0.18	0
A2	2	22	20	Neuropilin-2	Neuropilin-2	118	142	39	69	308	79	0.237	0
A2	2	23	20	Neurturin	Neurturin	81	109	40	98	664	41	0.017	0
A2	2	24	20	Neurturin	Neurturin	81	86	38	46	115	43	0.348	0
A2	2	25	20	Nidogen-1	Nidogen-1	101	106	42	68	343	59	0.111	0
A2	2	26	20	Nidogen-1	Nidogen-1	106	110	47	62	173	59	0.277	0
A2	2	27	20	Nidogen-2	Nidogen-2	81	105	49	56	178	32	0.275	0
A2	2	28	20	Nidogen-2	Nidogen-2	88	90	49	53	25	39	1.48	0
A2	2	29	20	NIT2	NIT2	67	80	49	53	22	18	1.227	0
A2	2	30	20	NIT2	NIT2	67	82	49	53	21	18	1.381	0
A2	2	1	21	NNT	NNT	215	223	72	78	40	143	3.625	0
A2	2	2	21	NNT	NNT	218	222	66	76	166	152	0.88	0
A2	2	3	21	NOV	NOV	134	139	61	65	29	73	2.552	0
A2	2	4	21	NOV	NOV	134	139	59	64	31	75	2.419	0
A2	2	5	21	NPB	NPB	246	245	60	64	36	186	5.028	0
A2	2	6	21	NPB	NPB	263	259	58	63	101	205	1.941	0
A2	2	7	21	NPTXR	NPTXR	79	84	57	61	28	22	0.821	0
A2	2	8	21	NPTXR	NPTXR	76	80	57	60	26	19	0.769	0
A2	2	9	21	NR3C3	NR3C3	154	159	53	56	24	101	4.292	0
A2	2	10	21	NR3C3	NR3C3	160	168	50	70	472	110	0.208	0
A2	2	11	21	Nrf1	Nrf1	75	93	43	50	86	32	0.5	0
A2	2	12	21	Nrf1	Nrf1	71	80	39	44	51	32	0.706	0
A2	2	13	21	OCT3/4	OCT3/4	68	73	39	43	32	29	0.938	0
A2	2	14	21	OCT3/4	OCT3/4	72	76	38	45	79	34	0.392	0
A2	2	15	21	Orexin A	Orexin A	49	52	38	42	17	11	0.588	0
A2	2	16	21	Orexin A	Orexin A	46	49	37	41	19	9	0.421	0
A2	2	17	21	OSCAR	OSCAR	104	106	36	40	26	68	2.538	0
A2	2	18	21	OSCAR	OSCAR	106	108	36	40	48	70	1.417	0
A2	2	19	21	OSM	OSM	79	82	36	43	64	43	0.609	0
A2	2	20	21	OSM	OSM	85	97	37	43	60	48	0.9	0
A2	2	21	21	Osteoactivin	Osteoactivin	77	112	39	85	431	38	0.063	0
A2	2	22	21	Osteoactivin	Osteoactivin	78	116	43	120	628	35	-0.006	0
A2	2	23	21	Osteoadherin	Osteoadherin	62	240	46	226	1335	16	0.01	-100
A2	2	24	21	Osteoadherin	Osteoadherin	53	56	40	96	743	13	-0.054	0
A2	2	25	21	Osteoprotegerin	Osteoprotegerin	82	86	43	55	159	39	0.195	0
A2	2	26	21	Osteoprotegerin	Osteoprotegerin	86	100	47	100	506	39	0	0
A2	2	27	21	p130Cas	p130Cas	81	84	48	64	280	33	0.071	0
A2	2	28	21	p130Cas	p130Cas	84	87	48	55	124	36	0.258	0
A2	2	29	21	p21	p21	104	107	48	52	22	56	2.5	0
A2	2	30	21	p21	p21	106	110	50	54	23	56	2.435	0
A2	2	1	22	P4HB	P4HB	84	90	67	73	90	17	0.189	0
A2	2	2	22	P4HB	P4HB	88	92	67	71	30	21	0.7	0
A2	2	3	22	Pappalysin-1	Pappalysin-1	111	115	63	70	119	48	0.378	0
A2	2	4	22	Pappalysin-1	Pappalysin-1	111	114	59	63	30	52	1.7	0
A2	2	5	22	PCAP	PCAP	162	178	55	59	24	107	4.958	0
A2	2	6	22	PCAP	PCAP	150	179	55	60	57	95	2.088	0
A2	2	7	22	PCPE-1	PCPE-1	85	89	58	67	184	27	0.12	0
A2	2	8	22	PCPE-1	PCPE-1	81	113	55	74	351	26	0.111	0
A2	2	9	22	PD-1	PD-1	69	73	51	86	298	18	-0.044	0
A2	2	10	22	PD-1	PD-1	75	85	53	88	633	22	-0.005	0
A2	2	11	22	PD-ECGF	PD-ECGF	116	130	45	78	450	71	0.116	0
A2	2	12	22	PD-ECGF	PD-ECGF	121	145	43	79	488	78	0.135	0
A2	2	13	22	PDGF-AA	PDGF-AA	159	199	41	56	273	118	0.524	0
A2	2	14	22	PDGF-AA	PDGF-AA	161	162	38	42	25	123	4.8	0
A2	2	15	22	PDGF-C	PDGF-C	104	106	36	40	17	68	3.882	0
A2	2	16	22	PDGF-C	PDGF-C	114	118	36	42	175	78	0.434	0
A2	2	17	22	PDGF-D	PDGF-D	64	68	36	49	420	28	0.045	0
A2	2	18	22	PDGF-D	PDGF-D	70	74	37	43	46	33	0.674	0
A2	2	19	22	PDGFRB	PDGFRB	103	107	39	55	231	64	0.225	0
A2	2	20	22	PDGFRB	PDGFRB	106	140	41	101	640	65	0.061	0
A2	2	21	22	PDLIM5	PDLIM5	152	289	47	182	916	105	0.117	0
A2	2	22	22	PDLIM5	PDLIM5	178	278	43	114	704	135	0.233	0
A2	2	23	22	PDZD2	PDZD2	88	142	41	86	517	47	0.108	0
A2	2	24	22	PDZD2	PDZD2	89	94	40	48	78	49	0.59	0
A2	2	25	22	PENK	PENK	262	332	43	47	40	219	7.125	0
A2	2	26	22	PENK	PENK	275	286	45	50	34	230	6.941	0
A2	2	27	22	Pentraxin-3	Pentraxin-3	63	66	48	52	31	15	0.452	0
A2	2	28	22	Pentraxin-3	Pentraxin-3	70	74	49	55	75	21	0.253	0
A2	2	29	22	Perilipin-3	Perilipin-3	94	99	49	53	23	45	2	0
A2	2	30	22	Perilipin-3	Perilipin-3	93	96	49	53	24	44	1.792	0
A2	2	1	23	Peroxiredoxin-3	Peroxiredoxin-3	102	105	62	67	79	40	0.481	0
A2	2	2	23	Peroxiredoxin-3	Peroxiredoxin-3	104	107	62	70	191	42	0.194	0
A2	2	3	23	PF4	PF4	102	106	61	65	29	41	1.414	0
A2	2	4	23	PF4	PF4	99	102	59	64	49	40	0.776	0
A2	2	5	23	PFAS	PFAS	159	164	58	64	33	101	3.03	0
A2	2	6	23	PFAS	PFAS	161	165	56	65	83	105	1.205	0
A2	2	7	23	PFDN6	PFDN6	103	211	54	58	38	49	4.026	0
A2	2	8	23	PFDN6	PFDN6	106	224	51	69	356	55	0.435	0
A2	2	9	23	PHGDH	PHGDH	122	130	60	116	582	62	0.024	0
A2	2	10	23	PHGDH	PHGDH	142	467	52	119	845	90	0.412	-100
A2	2	11	23	Piccolo	Piccolo	73	119	45	109	551	28	0.018	0
A2	2	12	23	Piccolo	Piccolo	76	116	43	81	413	33	0.085	0
A2	2	13	23	PIK3R2	PIK3R2	223	643	49	290	1730	174	0.204	-100
A2	2	14	23	PIK3R2	PIK3R2	220	237	39	72	332	181	0.497	0
A2	2	15	23	PINCH1	PINCH1	66	69	38	51	147	28	0.122	0
A2	2	16	23	PINCH1	PINCH1	66	69	36	41	46	30	0.609	0
A2	2	17	23	PIP4K2A	PIP4K2A	70	82	36	48	418	34	0.081	0
A2	2	18	23	PIP4K2A	PIP4K2A	82	97	37	44	93	45	0.57	0
A2	2	19	23	PLA2G1B	PLA2G1B	77	221	42	110	634	35	0.175	0
A2	2	20	23	PLA2G1B	PLA2G1B	61	99	40	66	282	21	0.117	0
A2	2	21	23	PLD4	PLD4	88	183	41	86	616	47	0.157	0
A2	2	22	23	PLD4	PLD4	81	128	40	57	426	41	0.167	0
A2	2	23	23	Plexin B2	Plexin B2	275	291	41	53	216	234	1.102	0
A2	2	24	23	Plexin B2	Plexin B2	273	275	41	55	440	232	0.5	0
A2	2	25	23	PlGF-2	PlGF-2	107	115	43	49	58	64	1.138	0
A2	2	26	23	PlGF-2	PlGF-2	111	115	45	51	47	66	1.362	0
A2	2	27	23	PLS3	PLS3	122	124	49	53	23	73	3.087	0
A2	2	28	23	PLS3	PLS3	140	143	49	58	243	91	0.35	0
A2	2	29	23	PNP	PNP	81	84	49	53	21	32	1.476	0
A2	2	30	23	PNP	PNP	86	89	49	54	47	37	0.745	0
A2	2	1	24	POMC	POMC	187	183	59	64	47	128	2.532	0
A2	2	2	24	POMC	POMC	184	182	60	78	263	124	0.395	0
A2	2	3	24	PON1	PON1	79	83	55	60	65	24	0.354	0
A2	2	4	24	PON1	PON1	79	83	53	58	75	26	0.333	0
A2	2	5	24	PP	PP	126	129	52	55	24	74	3.083	0
A2	2	6	24	PP	PP	140	136	50	54	23	90	3.565	0
A2	2	7	24	PPP1CC	PPP1CC	87	93	50	55	40	37	0.95	0
A2	2	8	24	PPP1CC	PPP1CC	91	127	55	117	778	36	0.013	0
A2	2	9	24	PRAT4B	PRAT4B	96	103	72	97	374	24	0.016	0
A2	2	10	24	PRAT4B	PRAT4B	79	91	55	80	539	24	0.02	0
A2	2	11	24	PRELP	PRELP	79	88	46	75	528	33	0.025	0
A2	2	12	24	PRELP	PRELP	74	82	45	128	939	29	-0.049	0
A2	2	13	24	Prolactin R	Prolactin R	124	285	48	189	1363	76	0.07	0
A2	2	14	24	Prolactin R	Prolactin R	109	156	44	136	1028	65	0.019	0
A2	2	15	24	ProSAAS	ProSAAS	91	99	39	64	284	52	0.123	0
A2	2	16	24	ProSAAS	ProSAAS	95	99	38	47	114	57	0.456	0
A2	2	17	24	Prostasin	Prostasin	79	83	38	42	34	41	1.206	0
A2	2	18	24	Prostasin	Prostasin	91	140	39	53	171	52	0.509	0
A2	2	19	24	Protein Z	Protein Z	62	159	41	102	762	21	0.075	0
A2	2	20	24	Protein Z	Protein Z	56	63	40	66	644	16	-0.005	0
A2	2	21	24	Prouroguanylin	Prouroguanylin	223	322	41	72	592	182	0.422	0
A2	2	22	24	Prouroguanylin	Prouroguanylin	233	264	41	65	450	192	0.442	0
A2	2	23	24	PRR4	PRR4	70	99	41	47	77	29	0.675	0
A2	2	24	24	PRR4	PRR4	86	115	43	48	43	43	1.558	0
A2	2	25	24	PRRC2A	PRRC2A	79	106	44	57	228	35	0.215	0
A2	2	26	24	PRRC2A	PRRC2A	91	102	48	69	380	43	0.087	0
A2	2	27	24	PRTN3	PRTN3	85	89	49	53	23	36	1.565	0
A2	2	28	24	PRTN3	PRTN3	95	101	49	53	22	46	2.182	0
A2	2	29	24	P-selectin	P-selectin	81	86	50	54	23	31	1.391	0
A2	2	30	24	P-selectin	P-selectin	77	81	51	55	27	26	0.963	0
A2	2	1	25	PSMB1	PSMB1	89	136	52	57	48	37	1.646	0
A2	2	2	25	PSMB1	PSMB1	100	169	57	150	839	43	0.023	0
A2	2	3	25	PSMD2	PSMD2	141	155	52	81	660	89	0.112	0
A2	2	4	25	PSMD2	PSMD2	145	165	51	55	23	94	4.783	0
A2	2	5	25	PSMD9	PSMD9	105	106	49	53	25	56	2.12	0
A2	2	6	25	PSMD9	PSMD9	102	105	49	54	50	53	1.02	0
A2	2	7	25	PSME1	PSME1	119	127	52	64	208	67	0.303	0
A2	2	8	25	PSME1	PSME1	137	163	64	74	156	73	0.571	0
A2	2	9	25	PTHLP	PTHLP	88	115	66	86	253	22	0.115	0
A2	2	10	25	PTHLP	PTHLP	78	82	53	74	338	25	0.024	0
A2	2	11	25	PTMA	PTMA	106	112	48	74	445	58	0.085	0
A2	2	12	25	PTMA	PTMA	117	181	49	74	409	68	0.262	0
A2	2	13	25	PYY	PYY	178	258	48	85	491	130	0.352	0
A2	2	14	25	PYY	PYY	177	199	47	108	635	130	0.143	0
A2	2	15	25	QARS	QARS	110	221	46	90	349	64	0.375	0
A2	2	16	25	QARS	QARS	116	211	43	63	228	73	0.649	0
A2	2	17	25	Quiescin Q6	Quiescin Q6	47	51	42	55	133	5	-0.03	0
A2	2	18	25	Quiescin Q6	Quiescin Q6	59	138	44	73	244	15	0.266	0
A2	2	19	25	RAGE	RAGE	88	94	41	63	352	47	0.088	0
A2	2	20	25	RAGE	RAGE	84	88	41	59	620	43	0.047	0
A2	2	21	25	Ras	Ras	70	75	41	59	274	29	0.058	0
A2	2	22	25	Ras	Ras	73	102	42	58	270	31	0.163	0
A2	2	23	25	RELM beta	RELM beta	78	84	43	58	289	35	0.09	0
A2	2	24	25	RELM beta	RELM beta	88	99	46	194	2167	42	-0.044	0
A2	2	25	25	Resistin	Resistin	83	118	47	170	1941	36	-0.027	0
A2	2	26	25	Resistin	Resistin	89	151	49	81	537	40	0.13	0
A2	2	27	25	REV3L	REV3L	95	102	49	52	21	46	2.381	0
A2	2	28	25	REV3L	REV3L	98	105	49	53	23	49	2.261	0
A2	2	29	25	Rheb	Rheb	73	77	49	53	23	24	1.043	0
A2	2	30	25	Rheb	Rheb	74	77	50	54	29	24	0.793	0
A2	2	1	26	RNASE6	RNASE6	87	103	50	58	124	37	0.363	0
A2	2	2	26	RNASE6	RNASE6	109	151	55	159	1018	54	-0.008	0
A2	2	3	26	ROBO4	ROBO4	73	90	51	92	443	22	-0.005	0
A2	2	4	26	ROBO4	ROBO4	72	76	49	54	28	23	0.786	0
A2	2	5	26	ROR1	ROR1	85	90	49	53	23	36	1.609	0
A2	2	6	26	ROR1	ROR1	92	98	51	63	208	41	0.168	0
A2	2	7	26	RP1	RP1	93	95	56	71	197	37	0.122	0
A2	2	8	26	RP1	RP1	97	108	61	79	277	36	0.105	0
A2	2	9	26	RPL12	RPL12	110	114	56	76	271	54	0.14	0
A2	2	10	26	RPL12	RPL12	103	109	52	69	404	51	0.099	0
A2	2	11	26	RPL23A	RPL23A	104	106	51	64	188	53	0.223	0
A2	2	12	26	RPL23A	RPL23A	104	114	50	62	263	54	0.198	0
A2	2	13	26	RPLP0	RPLP0	90	96	52	65	177	38	0.175	0
A2	2	14	26	RPLP0	RPLP0	100	104	52	80	453	48	0.053	0
A2	2	15	26	RPS13	RPS13	111	127	51	87	514	60	0.078	0
A2	2	16	26	RPS13	RPS13	113	137	47	93	634	66	0.069	0
A2	2	17	26	RPS14	RPS14	92	158	45	92	567	47	0.116	0
A2	2	18	26	RPS14	RPS14	95	124	44	61	240	51	0.263	0
A2	2	19	26	RPS15A	RPS15A	113	125	43	61	339	70	0.189	0
A2	2	20	26	RPS15A	RPS15A	124	128	42	51	213	82	0.362	0
A2	2	21	26	RPS23	RPS23	91	94	43	50	61	48	0.721	0
A2	2	22	26	RPS23	RPS23	100	118	44	56	218	56	0.284	0
A2	2	23	26	RPS3A	RPS3A	94	139	45	52	136	49	0.64	0
A2	2	24	26	RPS3A	RPS3A	100	145	46	54	145	54	0.628	0
A2	2	25	26	RPS5	RPS5	78	89	46	62	286	32	0.094	0
A2	2	26	26	RPS5	RPS5	85	99	50	66	192	35	0.172	0
A2	2	27	26	RPS8	RPS8	88	109	49	53	28	39	2	0
A2	2	28	26	RPS8	RPS8	93	113	49	53	22	44	2.727	0
A2	2	29	26	RPS9	RPS9	111	114	51	56	26	60	2.231	0
A2	2	30	26	RPS9	RPS9	106	111	52	57	28	54	1.929	0
A2	2	1	27	RREB1	RREB1	116	164	50	58	102	66	1.039	0
A2	2	2	27	RREB1	RREB1	129	247	57	138	647	72	0.168	0
A2	2	3	27	RSF1	RSF1	106	215	51	88	512	55	0.248	0
A2	2	4	27	RSF1	RSF1	93	98	50	54	35	43	1.257	0
A2	2	5	27	RUSC1	RUSC1	89	98	51	57	109	38	0.376	0
A2	2	6	27	RUSC1	RUSC1	105	119	53	65	159	52	0.34	0
A2	2	7	27	S100A10	S100A10	70	74	53	61	85	17	0.153	0
A2	2	8	27	S100A10	S100A10	73	92	54	62	86	19	0.349	0
A2	2	9	27	S100A11	S100A11	67	74	52	58	62	15	0.258	0
A2	2	10	27	S100A11	S100A11	70	73	51	57	77	19	0.208	0
A2	2	11	27	S100A9	S100A9	86	92	49	68	410	37	0.059	0
A2	2	12	27	S100A9	S100A9	86	93	48	52	22	38	1.864	0
A2	2	13	27	S-100b	S-100b	118	125	49	56	139	69	0.496	0
A2	2	14	27	S-100b	S-100b	131	147	49	59	106	82	0.83	0
A2	2	15	27	SBP-1	SBP-1	181	230	54	67	126	127	1.294	0
A2	2	16	27	SBP-1	SBP-1	196	206	55	74	256	141	0.516	0
A2	2	17	27	SCF	SCF	68	77	51	70	303	17	0.023	0
A2	2	18	27	SCF	SCF	70	120	50	71	388	20	0.126	0
A2	2	19	27	SCF R	SCF R	88	90	48	52	39	40	0.974	0
A2	2	20	27	SCF R	SCF R	86	105	48	55	108	38	0.463	0
A2	2	21	27	SDF4	SDF4	95	100	48	55	74	47	0.608	0
A2	2	22	27	SDF4	SDF4	93	98	49	64	616	44	0.055	0
A2	2	23	27	Septin-7	Septin-7	98	136	48	52	23	50	3.652	0
A2	2	24	27	Septin-7	Septin-7	109	143	50	62	269	59	0.301	0
A2	2	25	27	SERBP1	SERBP1	76	81	51	62	244	25	0.078	0
A2	2	26	27	SERBP1	SERBP1	79	102	53	111	910	26	-0.01	0
A2	2	27	27	Serpin A3	Serpin A3	91	95	51	57	56	40	0.679	0
A2	2	28	27	Serpin A3	Serpin A3	102	101	51	56	45	51	1	0
A2	2	29	27	Serpin A5	Serpin A5	85	87	51	55	24	34	1.333	0
A2	2	30	27	Serpin A5	Serpin A5	83	88	51	56	24	32	1.333	0
A2	2	1	28	Serpin B5	Serpin B5	102	114	51	76	283	51	0.134	0
A2	2	2	28	Serpin B5	Serpin B5	121	146	54	88	376	67	0.154	0
A2	2	3	28	Serpin C1	Serpin C1	81	132	55	88	410	26	0.107	0
A2	2	4	28	Serpin C1	Serpin C1	73	78	56	89	443	17	-0.025	0
A2	2	5	28	SET	SET	161	158	53	89	797	108	0.087	0
A2	2	6	28	SET	SET	163	160	51	57	77	112	1.338	0
A2	2	7	28	sFRP-4	sFRP-4	63	74	52	62	197	11	0.061	0
A2	2	8	28	sFRP-4	sFRP-4	71	77	51	62	200	20	0.075	0
A2	2	9	28	SH3BGRL3	SH3BGRL3	84	112	51	64	406	33	0.118	0
A2	2	10	28	SH3BGRL3	SH3BGRL3	97	123	49	54	42	48	1.643	0
A2	2	11	28	SHBG	SHBG	125	126	49	56	91	76	0.769	0
A2	2	12	28	SHBG	SHBG	132	134	48	53	47	84	1.723	0
A2	2	13	28	SHOX	SHOX	85	117	49	54	62	36	1.016	0
A2	2	14	28	SHOX	SHOX	84	126	49	62	251	35	0.255	0
A2	2	15	28	Siglec-1	Siglec-1	70	87	50	67	314	20	0.064	0
A2	2	16	28	Siglec-1	Siglec-1	77	119	53	83	571	24	0.063	0
A2	2	17	28	SLC38A10	SLC38A10	82	100	51	64	261	31	0.138	0
A2	2	18	28	SLC38A10	SLC38A10	87	123	51	84	879	36	0.044	0
A2	2	19	28	SLITRK1	SLITRK1	89	95	50	77	827	39	0.022	0
A2	2	20	28	SLITRK1	SLITRK1	89	130	50	70	679	39	0.088	0
A2	2	21	28	SLPI	SLPI	66	72	50	55	38	16	0.447	0
A2	2	22	28	SLPI	SLPI	69	71	50	59	175	19	0.069	0
A2	2	23	28	SLURP1	SLURP1	86	93	51	61	191	35	0.168	0
A2	2	24	28	SLURP1	SLURP1	92	102	52	60	92	40	0.457	0
A2	2	25	28	Smad 1	Smad 1	70	94	52	63	211	18	0.147	0
A2	2	26	28	Smad 1	Smad 1	73	83	53	62	187	20	0.112	0
A2	2	27	28	Smad 4	Smad 4	72	128	52	64	130	20	0.492	0
A2	2	28	28	Smad 4	Smad 4	73	79	51	64	171	22	0.088	0
A2	2	29	28	Smad 5	Smad 5	73	77	50	54	23	23	1	0
A2	2	30	28	Smad 5	Smad 5	69	74	52	55	23	17	0.826	0
A2	2	1	29	Smad 8	Smad 8	75	84	51	75	368	24	0.024	0
A2	2	2	29	Smad 8	Smad 8	78	89	52	86	486	26	0.006	0
A2	2	3	29	Somatostatin	Somatostatin	78	96	52	71	271	26	0.092	0
A2	2	4	29	Somatostatin	Somatostatin	73	83	51	71	389	22	0.031	0
A2	2	5	29	SOX5	SOX5	83	117	50	60	138	33	0.413	0
A2	2	6	29	SOX5	SOX5	83	95	50	58	166	33	0.223	0
A2	2	7	29	SPARC	SPARC	65	75	49	58	133	16	0.128	0
A2	2	8	29	SPARC	SPARC	68	72	50	55	36	18	0.472	0
A2	2	9	29	SPINK7	SPINK7	79	100	50	55	49	29	0.918	0
A2	2	10	29	SPINK7	SPINK7	88	107	49	53	35	39	1.543	0
A2	2	11	29	SPTBN5	SPTBN5	91	113	49	52	23	42	2.652	0
A2	2	12	29	SPTBN5	SPTBN5	97	122	49	55	77	48	0.87	0
A2	2	13	29	SSTR2	SSTR2	81	85	50	60	311	31	0.08	0
A2	2	14	29	SSTR2	SSTR2	85	87	50	66	410	35	0.051	0
A2	2	15	29	STXBP2	STXBP2	97	142	49	59	174	48	0.477	0
A2	2	16	29	STXBP2	STXBP2	103	159	51	60	112	52	0.884	0
A2	2	17	29	SVEP1	SVEP1	81	88	50	69	546	31	0.035	0
A2	2	18	29	SVEP1	SVEP1	82	86	50	60	378	32	0.069	0
A2	2	19	29	SYK	SYK	65	70	49	53	25	16	0.68	0
A2	2	20	29	SYK	SYK	69	75	48	67	440	21	0.018	0
A2	2	21	29	SYN1	SYN1	91	119	49	63	344	42	0.163	0
A2	2	22	29	SYN1	SYN1	94	125	49	56	148	45	0.466	0
A2	2	23	29	TACI	TACI	88	95	49	59	172	39	0.209	0
A2	2	24	29	TACI	TACI	95	98	50	54	35	45	1.257	0
A2	2	25	29	TAGLN2	TAGLN2	78	95	50	69	300	28	0.087	0
A2	2	26	29	TAGLN2	TAGLN2	85	96	50	56	62	35	0.645	0
A2	2	27	29	TALDO	TALDO	180	184	50	59	158	130	0.791	0
A2	2	28	29	TALDO	TALDO	200	208	51	62	328	149	0.445	0
A2	2	29	29	TALDO1	TALDO1	132	132	51	55	23	81	3.348	0
A2	2	30	29	TALDO1	TALDO1	149	146	53	57	33	96	2.697	0
A2	2	1	30	Talin-2	Talin-2	110	183	49	72	405	61	0.274	0
A2	2	2	30	Talin-2	Talin-2	118	214	49	80	518	69	0.259	0
A2	2	3	30	TARC	TARC	89	96	50	76	405	39	0.049	0
A2	2	4	30	TARC	TARC	85	102	50	73	728	35	0.04	0
A2	2	5	30	TARS	TARS	69	77	50	65	247	19	0.049	0
A2	2	6	30	TARS	TARS	75	92	49	54	76	26	0.5	0
A2	2	7	30	TCA-3	TCA-3	127	136	49	53	33	78	2.515	0
A2	2	8	30	TCA-3	TCA-3	130	134	49	54	56	81	1.429	0
A2	2	9	30	Tcf20	Tcf20	96	98	48	52	23	48	2	0
A2	2	10	30	Tcf20	Tcf20	89	94	48	52	22	41	1.909	0
A2	2	11	30	TCP1	TCP1	87	92	50	53	23	37	1.696	0
A2	2	12	30	TCP1	TCP1	86	90	50	55	60	36	0.583	0
A2	2	13	30	TDIF2	TDIF2	94	104	48	54	64	46	0.781	0
A2	2	14	30	TDIF2	TDIF2	99	109	48	54	81	51	0.679	0
A2	2	15	30	TECK	TECK	80	85	49	53	27	31	1.185	0
A2	2	16	30	TECK	TECK	85	89	49	58	209	36	0.148	0
A2	2	17	30	Tenascin X	Tenascin X	84	90	49	56	74	35	0.459	0
A2	2	18	30	Tenascin X	Tenascin X	98	102	49	54	94	49	0.511	0
A2	2	19	30	TFF1	TFF1	154	149	49	54	71	105	1.338	0
A2	2	20	30	TFF1	TFF1	155	150	49	56	112	106	0.839	0
A2	2	21	30	TFF2	TFF2	96	98	48	53	69	48	0.652	0
A2	2	22	30	TFF2	TFF2	143	148	50	70	261	93	0.299	0
A2	2	23	30	TGF-beta 1	TGF-beta 1	207	215	57	74	112	150	1.259	0
A2	2	24	30	TGF-beta 1	TGF-beta 1	144	149	50	60	118	94	0.754	0
A2	2	25	30	TGF-beta 2	TGF-beta 2	90	95	49	53	25	41	1.68	0
A2	2	26	30	TGF-beta 2	TGF-beta 2	95	98	49	54	29	46	1.517	0
A2	2	27	30	TGF-beta 3	TGF-beta 3	1787	2150	49	56	163	1738	12.847	0
A2	2	28	30	TGF-beta 3	TGF-beta 3	2143	2566	50	55	37	2093	67.865	0
A2	2	29	30	TGF-beta R1	TGF-beta R1	84	87	50	54	23	34	1.435	0
A2	2	30	30	TGF-beta R1	TGF-beta R1	83	86	52	55	24	31	1.292	0
A2	2	1	31	TGF-beta R2	TGF-beta R2	110	124	50	65	250	60	0.236	0
A2	2	2	31	TGF-beta R2	TGF-beta R2	107	147	50	72	661	57	0.113	0
A2	2	3	31	TIMP-1	TIMP-1	75	85	50	59	143	25	0.182	0
A2	2	4	31	TIMP-1	TIMP-1	73	77	49	56	137	24	0.153	0
A2	2	5	31	TIMP-2	TIMP-2	462	490	48	60	275	414	1.564	0
A2	2	6	31	TIMP-2	TIMP-2	412	459	49	56	103	363	3.913	0
A2	2	7	31	Titin	Titin	73	80	48	52	43	25	0.651	0
A2	2	8	31	Titin	Titin	72	79	47	51	30	25	0.933	0
A2	2	9	31	TK1	TK1	111	113	47	51	23	64	2.696	0
A2	2	10	31	TK1	TK1	119	121	48	51	21	71	3.333	0
A2	2	11	31	TLR1	TLR1	80	84	50	53	23	30	1.348	0
A2	2	12	31	TLR1	TLR1	80	85	51	55	24	29	1.25	0
A2	2	13	31	TLR3	TLR3	64	68	49	54	62	15	0.226	0
A2	2	14	31	TLR3	TLR3	62	65	49	52	22	13	0.591	0
A2	2	15	31	TLR4	TLR4	384	421	51	72	85	333	4.106	0
A2	2	16	31	TLR4	TLR4	511	539	50	77	435	461	1.062	0
A2	2	17	31	TMEFF1	TMEFF1	77	81	48	59	391	29	0.056	0
A2	2	18	31	TMEFF1	TMEFF1	76	80	48	52	22	28	1.273	0
A2	2	19	31	TMEFF2	TMEFF2	58	60	49	53	38	9	0.184	0
A2	2	20	31	TMEFF2	TMEFF2	55	58	48	51	23	7	0.304	0
A2	2	21	31	TMEM223	TMEM223	73	86	47	51	21	26	1.667	0
A2	2	22	31	TMEM223	TMEM223	74	79	48	51	48	26	0.583	0
A2	2	23	31	TOMM70A	TOMM70A	117	120	47	53	73	70	0.918	0
A2	2	24	31	TOMM70A	TOMM70A	121	121	48	65	338	73	0.166	0
A2	2	25	31	TPIS	TPIS	79	83	50	54	23	29	1.261	0
A2	2	26	31	TPIS	TPIS	77	81	51	55	23	26	1.13	0
A2	2	27	31	TPP1	TPP1	76	80	49	54	69	27	0.377	0
A2	2	28	31	TPP1	TPP1	81	83	49	56	191	32	0.141	0
A2	2	29	31	TRADD	TRADD	90	94	52	61	107	38	0.308	0
A2	2	30	31	TRADD	TRADD	97	100	51	56	26	46	1.692	0
A2	2	1	32	TRAIL R2	TRAIL R2	94	96	50	69	600	44	0.045	0
A2	2	2	32	TRAIL R2	TRAIL R2	88	92	50	55	57	38	0.649	0
A2	2	3	32	TRAM	TRAM	63	112	50	69	548	13	0.078	0
A2	2	4	32	TRAM	TRAM	62	85	49	55	58	13	0.517	0
A2	2	5	32	TRIM14	TRIM14	75	84	49	68	570	26	0.028	0
A2	2	6	32	TRIM14	TRIM14	79	86	48	54	48	31	0.667	0
A2	2	7	32	Tropomyosin 3	Tropomyosin 3	117	121	48	52	21	69	3.286	0
A2	2	8	32	Tropomyosin 3	Tropomyosin 3	131	138	47	52	39	84	2.205	0
A2	2	9	32	TRRAP	TRRAP	66	71	48	51	22	18	0.909	0
A2	2	10	32	TRRAP	TRRAP	69	73	48	52	25	21	0.84	0
A2	2	11	32	Trypsinogen-2	Trypsinogen-2	85	89	50	54	27	35	1.296	0
A2	2	12	32	Trypsinogen-2	Trypsinogen-2	95	108	53	57	24	42	2.125	0
A2	2	13	32	TSLP	TSLP	72	75	50	54	22	22	0.955	0
A2	2	14	32	TSLP	TSLP	70	74	49	52	22	21	1	0
A2	2	15	32	TSP-1	TSP-1	809	851	51	67	82	758	9.561	0
A2	2	16	32	TSP-1	TSP-1	883	795	49	68	94	834	7.734	0
A2	2	17	32	TSP-2	TSP-2	85	86	48	51	21	37	1.667	0
A2	2	18	32	TSP-2	TSP-2	81	85	47	51	21	34	1.619	0
A2	2	19	32	TSP-4	TSP-4	73	79	48	52	25	25	1.08	0
[truncated: 2,201 more rows]

## Sheet: 数据说明
表头名	释义
Block	分区
Column	列
Row	行
Name	位点名称
ID	位点ID
F532 Median	532 nm波长下，位点前景信号值的中位数
F532 Mean	532 nm波长下，位点前景信号值的均值
B532 Median	532 nm波长下，位点背景信号值的中位数
B532 Mean	532 nm波长下，位点背景信号值的均值
B532 SD	532 nm波长下，位点背景信号值的标准差
F532 Median - B532 Median	532 nm波长下，位点前景信号值的中位数-背景信号值中位数
SNR 532	信噪比= (F532 Mean-B532 Mean)/B532 SD
Flags	Flags=100表示图像质量不好，后续分析需剔除。
